# Supplementary material for: Transcriptional and cell type profiles of cortical brain regions showing ultradian cortisol rhythm dependent responses to emotional face stimulation
Source: Neurobiol Stress. 2023 Jan 4;22:100514. doi: 10.1016/j.ynstr.2023.100514 (PMC9842700; doi:10.1016/j.ynstr.2023.100514)
Supplement: Table S1 — Table with donor specific information on age, sex, ethnicity, medical conditions and post-mortem interval. [file mmc5.xls]

## Sheet: Sheet1
Donor	Age	Sex	Ethnicity	Medical conditions	Post-mortem interval (a)
H0351_2001 (b)	24	Male	African American	History of asthma	23h
H0351_2002	39	Male	African American	Possible small pituitary adenoma; single neurofibrillary tangle in entorhinal cortex	10h
H0351_1009	57	Male	Caucasian	History of atherosclerotic cardiovascular disease	25.5 h
H0351_1012	31	Male	Caucasian	Sudden cardiac arrest; benign spindle cell proliferation and dystrophic calcification in temporal horn of lateral ventricle	17.5h
H0351_1015	49	Female	Hispanic	Splenectomy, hypothyroidism treated with Levothroid; modest numbers of hemosiderin laden macrophages noted in Virchow-Robin spaces in parietal and occipital lobes, mild arteriosclerosis	30h
H0351_1016	55	Male	Caucasian	Coronary artery atherosclerosis, prescriptions for clotting and high cholesterol	18h
a Post-mortem interval is defined as the time period from the time of death to the time the tissue is frozen. b These donors have tissue samples collected across both left and right hemispheres while all the other donors have samples only from within the left hemisphere
