# Supplementary material for: Transcriptional and cell type profiles of cortical brain regions showing ultradian cortisol rhythm dependent responses to emotional face stimulation
Source: Neurobiol Stress. 2023 Jan 4;22:100514. doi: 10.1016/j.ynstr.2023.100514 (PMC9842700; doi:10.1016/j.ynstr.2023.100514)
Supplement: Table S3 — Functional enrichment charts using all higher differentially expressed genes, tested for GO terms (molecular function, biological processes, cellular component) and KEGG pathway categories. [file mmc7.xls]

## Sheet: Sheet 1 - Table.S2
Table.S2
Category	Term	Count	%	PValue	Genes	List Total	Pop Hits	Pop Total	Fold Enrichment	Bonferroni	Benjamini	FDR
GOTERM_CC_ALL	GO:0043005~neuron projection	41	18.3857	1.07899e-09	349667, 6792, 6014, 6332, 4135, 26059, 6092, 8470, 2564, 1012, 6622, 5579, 6503, 4986, 57626, 5935, 11127, 124925, 132204, 6002, 6786, 135138, 246213, 23034, 80228, 254263, 94233, 339479, 84628, 81544, 2558, 64919, 2556, 389, 2775, 27255, 8516, 4852, 11178, 40, 123904	214	1312	20163	2.94436	5.80497e-07	4.34923e-07	3.83993e-05
GOTERM_BP_ALL	GO:0044699~single-organism process	181	81.1659	1.52174e-09	3082, 25903, 7200, 8534, 6750, 9500, 6511, 5026, 27128, 23167, 122402, 203068, 51760, 2786, 2783, 23286, 3872, 8407, 6622, 6503, 57626, 10534, 115827, 131375, 6482, 7056, 6002, 5950, 166614, 81839, 7291, 254263, 94233, 54360, 27253, 2558, 2556, 3248, 55577, 80115, 27255, 10021, 8935, 4852, 6014, 7223, 5321, 2331, 7060, 6092, 2172, 23787, 64859, 4628, 29760, 654, 2564, 5797, 4986, 84189, 10633, 37…	196	14528	19157	1.21771	5.86021e-06	5.8587e-06	0.000579479
GOTERM_CC_ALL	GO:0097458~neuron part	49	21.9731	1.61681e-09	349667, 148281, 6792, 6750, 6511, 4135, 2900, 1012, 6622, 5579, 6503, 57626, 5935, 115827, 6002, 135138, 254263, 80228, 94233, 84628, 27253, 2558, 64919, 2556, 27255, 4852, 51138, 6014, 6332, 26059, 6092, 8470, 2564, 4986, 6604, 11127, 124925, 132204, 6786, 246213, 23034, 339479, 81544, 389, 2775, 8516, 11178, 40, 123904	214	1805	20163	2.55776	8.69845e-07	4.34923e-07	3.83993e-05
GOTERM_BP_ALL	GO:0044763~single-organism cellular process	158	70.852	5.86788e-09	3082, 25903, 7200, 8534, 6750, 9500, 6511, 5026, 23167, 122402, 203068, 51760, 2786, 23286, 3872, 8407, 6622, 6503, 57626, 10534, 115827, 131375, 6482, 7056, 5950, 166614, 81839, 7291, 254263, 54360, 27253, 2558, 2556, 3248, 55577, 80115, 27255, 10021, 8935, 4852, 6014, 7223, 5321, 2331, 7060, 6092, 23787, 64859, 4628, 29760, 654, 2564, 5797, 4986, 84189, 3779, 124925, 5294, 8685, 5175, 6660, 799…	196	11755	19157	1.31373	2.2597e-05	1.12957e-05	0.00111724
GOTERM_BP_ALL	GO:0007154~cell communication	105	47.0852	7.05111e-08	3082, 25903, 7200, 6750, 9500, 6511, 5026, 27128, 2786, 2783, 23286, 6622, 6503, 6002, 5950, 166614, 81839, 7291, 254263, 94233, 54360, 27253, 2558, 2556, 3248, 27255, 10021, 8935, 4852, 6014, 2331, 7060, 6092, 23787, 29760, 654, 2564, 5797, 4986, 10633, 3779, 124925, 5294, 8685, 5175, 340061, 246213, 92196, 57414, 301, 389, 147, 1004, 84058, 11178, 40, 5604, 349667, 148281, 92304, 23089, 26996, …	196	6656	19157	1.54187	0.000271501	9.04892e-05	0.0089502
GOTERM_BP_ALL	GO:0023052~signaling	104	46.6368	9.71162e-08	3082, 25903, 7200, 6750, 9500, 6511, 5026, 27128, 2786, 2783, 23286, 6622, 6503, 6002, 5950, 166614, 81839, 7291, 254263, 94233, 54360, 27253, 2558, 2556, 3248, 27255, 10021, 8935, 4852, 6014, 2331, 7060, 6092, 23787, 29760, 654, 2564, 5797, 4986, 10633, 3779, 124925, 5294, 8685, 5175, 340061, 246213, 92196, 57414, 301, 389, 147, 1004, 84058, 11178, 40, 5604, 349667, 148281, 92304, 23089, 26996, …	196	6602	19157	1.53968	0.000373925	9.34744e-05	0.00924547
GOTERM_BP_ALL	GO:0044767~single-organism developmental process	101	45.2915	1.73925e-07	3082, 9500, 5026, 122402, 203068, 51760, 23286, 3872, 8407, 6622, 6503, 57626, 6482, 5950, 166614, 81839, 7291, 94233, 54360, 27253, 2558, 3248, 27255, 10021, 4852, 6014, 7223, 7060, 6092, 23787, 4628, 29760, 654, 5797, 84189, 3779, 124925, 5294, 5175, 6660, 6786, 246213, 339479, 92196, 301, 389, 1004, 55118, 11178, 40, 5604, 349667, 6792, 48, 92304, 4892, 4135, 23089, 4929, 84885, 57664, 55885, …	196	6398	19157	1.54294	0.000669562	0.000128083	0.0126685
GOTERM_BP_ALL	GO:0032502~developmental process	102	45.7399	1.99609e-07	3082, 9500, 5026, 122402, 203068, 51760, 23286, 3872, 8407, 6622, 6503, 57626, 6482, 5950, 166614, 81839, 7291, 94233, 54360, 27253, 2558, 3248, 27255, 10021, 4852, 6014, 7223, 7060, 6092, 23787, 4628, 29760, 654, 5797, 84189, 3779, 124925, 5294, 5175, 6660, 6786, 246213, 339479, 92196, 301, 389, 1004, 55118, 11178, 40, 5604, 349667, 6792, 48, 92304, 4892, 4135, 23089, 4929, 84885, 57664, 55885, …	196	6505	19157	1.53258	0.0007684	0.000128083	0.0126685
GOTERM_BP_ALL	GO:0044700~single organism signaling	102	45.7399	3.10047e-07	3082, 25903, 7200, 6750, 9500, 6511, 5026, 27128, 2786, 2783, 23286, 6622, 6503, 6002, 5950, 166614, 81839, 7291, 254263, 94233, 54360, 27253, 2558, 2556, 3248, 27255, 10021, 8935, 4852, 6014, 2331, 7060, 6092, 29760, 654, 2564, 5797, 4986, 10633, 3779, 124925, 5294, 8685, 5175, 340061, 246213, 92196, 57414, 301, 389, 147, 1004, 84058, 11178, 40, 5604, 349667, 148281, 92304, 23089, 26996, 58475, …	196	6558	19157	1.5202	0.00119328	0.000170526	0.0168666
GOTERM_CC_ALL	GO:0019897~extrinsic component of plasma membrane	13	5.8296	4.14858e-07	6281, 54331, 2786, 1004, 301, 2775, 59345, 57664, 1012, 2783, 7535, 6503, 80274	214	177	20163	6.92009	0.000223169	7.29581e-05	0.00644146
GOTERM_CC_ALL	GO:0044459~plasma membrane part	62	27.8027	5.42439e-07	349667, 6792, 6511, 5026, 2350, 23643, 2900, 2786, 57664, 2783, 1012, 23286, 5733, 6503, 7056, 81839, 254263, 6281, 94233, 84628, 146395, 27253, 2558, 2556, 3248, 567, 27255, 844, 10021, 967, 10100, 80274, 51338, 7223, 6332, 112464, 1043, 26059, 6092, 8470, 54331, 59345, 2564, 5797, 7535, 84189, 4986, 3779, 8685, 5175, 26509, 7991, 9332, 6786, 147, 301, 2775, 1004, 8516, 11178, 40, 123904	214	3099	20163	1.885	0.00029179	7.29581e-05	0.00644146
GOTERM_BP_ALL	GO:0050896~response to stimulus	130	58.296	7.21636e-07	3082, 25903, 7200, 8534, 6750, 9500, 5026, 27128, 203068, 51760, 2786, 2783, 23286, 6622, 6503, 6482, 404672, 7056, 6002, 5950, 166614, 81839, 7291, 254263, 94233, 54360, 2558, 2556, 3248, 27255, 10021, 8935, 4852, 6014, 5321, 2331, 7060, 6092, 23787, 64859, 29760, 654, 2564, 5797, 4986, 84189, 10633, 3779, 124925, 5294, 131034, 8685, 5175, 6660, 340061, 6786, 220001, 58189, 339479, 92196, 57414,…	196	9359	19157	1.35764	0.00277516	0.000347287	0.0343499
GOTERM_CC_ALL	GO:0071944~cell periphery	99	44.3946	7.27088e-07	7200, 9500, 6511, 5026, 27128, 23167, 118429, 51760, 2786, 2783, 23286, 3872, 6622, 6503, 115827, 7056, 6002, 81839, 254263, 94233, 27253, 2558, 2556, 3248, 80115, 27255, 10021, 8935, 6014, 7223, 6092, 4628, 29760, 2564, 5797, 4986, 84189, 10633, 3779, 124925, 5294, 131034, 8685, 5175, 7991, 340061, 6786, 301, 389, 147, 1004, 11178, 40, 5604, 349667, 148281, 6792, 26996, 58475, 2350, 23643, 2900,…	214	6083	20163	1.53341	0.000391097	7.82347e-05	0.00690734
GOTERM_BP_ALL	GO:0048856~anatomical structure development	94	42.1525	9.36202e-07	3082, 349667, 6792, 92304, 48, 4892, 9500, 5026, 4135, 203068, 84885, 51760, 4929, 57664, 1012, 3872, 8407, 6622, 5579, 57626, 6482, 7138, 5950, 166614, 135138, 81839, 7291, 7092, 6281, 94233, 84628, 54360, 284, 27253, 2558, 1545, 64919, 3248, 567, 326, 27255, 844, 10021, 4016, 4852, 10100, 80274, 6014, 7223, 9721, 7060, 6092, 23787, 8470, 4628, 1316, 4826, 29760, 654, 59345, 1278, 1397, 5797, 75…	196	5972	19157	1.53844	0.00359883	0.000400487	0.0396118
GOTERM_CC_ALL	GO:0045202~synapse	36	16.1435	1.92433e-06	148281, 6792, 6014, 6750, 6511, 5026, 26059, 8470, 2900, 2564, 1012, 6622, 5579, 6503, 4986, 3779, 11127, 124925, 115827, 132204, 6002, 246213, 23034, 254263, 84628, 146395, 27253, 2558, 2556, 301, 27255, 8516, 4852, 51138, 11178, 40	214	1410	20163	2.40561	0.00103475	0.000169335	0.0149506
GOTERM_CC_ALL	GO:0042995~cell projection	51	22.87	2.20324e-06	349667, 6792, 4135, 1012, 23286, 6622, 5579, 134121, 6503, 57626, 5935, 158798, 131375, 6002, 135138, 254263, 80228, 94233, 84628, 284, 2558, 64919, 2556, 27255, 4852, 219621, 6014, 6332, 1043, 26059, 6092, 8470, 4628, 2564, 5797, 4986, 11127, 124925, 132204, 6786, 246213, 23034, 339479, 81544, 389, 301, 2775, 8516, 11178, 40, 123904	214	2426	20163	1.98071	0.00118464	0.000169335	0.0149506
GOTERM_BP_ALL	GO:0044707~single-multicellular organism process	98	43.9462	3.253e-06	3082, 7200, 6750, 9500, 5026, 51760, 23286, 3872, 6622, 57626, 6482, 7056, 5950, 166614, 81839, 7291, 94233, 54360, 27253, 2558, 3248, 27255, 10021, 4852, 6014, 7223, 5321, 7060, 6092, 23787, 29760, 654, 5797, 4986, 84189, 124925, 5294, 8685, 5175, 6660, 340061, 6786, 246213, 339479, 301, 147, 1004, 55118, 11178, 40, 4239, 5604, 349667, 6792, 48, 4892, 4135, 23643, 4929, 84885, 57664, 1012, 5733,…	196	6492	19157	1.47543	0.0124492	0.00125241	0.123874
GOTERM_CC_ALL	GO:0044297~cell body	22	9.86547	4.27571e-06	349667, 6014, 6750, 135138, 246213, 94233, 339479, 8470, 2558, 203068, 2775, 59345, 2783, 8516, 4852, 6622, 11178, 4986, 40, 57626, 11127, 124925	214	637	20163	3.25405	0.00229769	0.000257689	0.0227514
GOTERM_CC_ALL	GO:0005886~plasma membrane	95	42.6009	4.31078e-06	349667, 7200, 148281, 6792, 9500, 6511, 5026, 26996, 27128, 118429, 23167, 58475, 2350, 23643, 2900, 51760, 2786, 57664, 2783, 1012, 23286, 6622, 5579, 5733, 6503, 120425, 64073, 115827, 7056, 6002, 81839, 254263, 6281, 94233, 84628, 284, 146395, 255426, 27253, 2558, 2556, 3248, 567, 80115, 27255, 844, 10021, 8935, 967, 10100, 80274, 51338, 10863, 6014, 7223, 6332, 112464, 9721, 1043, 26059, 6092…	214	5964	20163	1.50082	0.00231652	0.000257689	0.0227514
GOTERM_BP_ALL	GO:0048731~system development	80	35.8744	7.14309e-06	3082, 349667, 6792, 4892, 9500, 5026, 4135, 84885, 51760, 4929, 57664, 1012, 3872, 6622, 5579, 57626, 6482, 5950, 166614, 81839, 7291, 7092, 94233, 84628, 54360, 284, 27253, 2558, 1545, 64919, 3248, 567, 326, 27255, 844, 10021, 4016, 4852, 10100, 80274, 6014, 7223, 9721, 7060, 6092, 23787, 8470, 1316, 4826, 29760, 654, 59345, 1278, 1397, 5797, 7535, 7538, 84189, 56999, 6604, 124925, 5294, 5175, 6…	196	4997	19157	1.56478	0.0271332	0.00250008	0.247281
GOTERM_BP_ALL	GO:0022008~neurogenesis	38	17.0404	7.93124e-06	3082, 349667, 6792, 6014, 7223, 4135, 9721, 6092, 23787, 4826, 4929, 51760, 654, 5797, 84189, 57626, 6604, 124925, 6660, 166614, 5090, 7291, 339479, 84628, 81544, 2558, 64919, 2775, 301, 567, 27255, 4852, 1608, 55118, 11178, 10100, 123904, 5604	196	1704	19157	2.17964	0.0300816	0.00254461	0.251685
GOTERM_BP_ALL	GO:0007399~nervous system development	49	21.9731	9.17155e-06	3082, 349667, 6792, 5026, 4135, 84885, 51760, 4929, 6622, 57626, 166614, 7291, 84628, 27253, 2558, 1545, 64919, 567, 27255, 4852, 10100, 6014, 7223, 9721, 6092, 23787, 4826, 654, 59345, 5797, 84189, 6604, 124925, 6660, 7038, 246213, 5090, 339479, 81544, 301, 2775, 8516, 1608, 11178, 55118, 40, 123904, 5604, 10842	196	2512	19157	1.90655	0.0347033	0.00271619	0.268656
GOTERM_CC_ALL	GO:0044456~synapse part	28	12.5561	9.51753e-06	148281, 6792, 6511, 5026, 26059, 2900, 2564, 6622, 5579, 6503, 4986, 124925, 115827, 132204, 246213, 254263, 84628, 146395, 27253, 2558, 2556, 301, 27255, 8516, 4852, 51138, 11178, 40	214	1014	20163	2.60173	0.00510737	0.000471447	0.041624
GOTERM_CC_ALL	GO:0019898~extrinsic component of membrane	15	6.72646	9.63925e-06	5294, 148281, 6281, 54331, 2786, 1004, 301, 2775, 59345, 57664, 1012, 2783, 7535, 6503, 80274	214	324	20163	4.36202	0.00517252	0.000471447	0.041624
GOTERM_BP_ALL	GO:0048699~generation of neurons	36	16.1435	1.1357e-05	3082, 349667, 6792, 6014, 4135, 9721, 6092, 23787, 4826, 4929, 51760, 654, 5797, 84189, 57626, 6604, 124925, 6660, 166614, 5090, 7291, 339479, 84628, 81544, 2558, 64919, 2775, 567, 27255, 4852, 1608, 55118, 11178, 10100, 123904, 5604	196	1593	19157	2.20881	0.0427934	0.00308532	0.305167
GOTERM_BP_ALL	GO:0048666~neuron development	29	13.0045	1.26124e-05	3082, 349667, 6792, 6014, 4135, 9721, 6092, 23787, 4929, 51760, 5797, 84189, 57626, 124925, 166614, 5090, 84628, 2558, 64919, 2775, 567, 27255, 4852, 1608, 55118, 11178, 10100, 123904, 5604	196	1136	19157	2.49512	0.0474098	0.00308532	0.305167
GOTERM_BP_ALL	GO:0048869~cellular developmental process	73	32.7354	1.33535e-05	3082, 349667, 6792, 92304, 4892, 4135, 23089, 122402, 203068, 51760, 4929, 55885, 3872, 8407, 6503, 57626, 6482, 7138, 166614, 135138, 7291, 7092, 6281, 84628, 54360, 284, 2558, 64919, 567, 326, 27255, 844, 4852, 967, 10100, 80274, 6014, 7223, 9721, 6092, 23787, 8470, 4628, 1316, 4826, 29760, 654, 5797, 7535, 7538, 84189, 56999, 6604, 11127, 124925, 5175, 6660, 26509, 5090, 339479, 92196, 81544, …	196	4477	19157	1.5937	0.0501249	0.00308532	0.305167
GOTERM_BP_ALL	GO:0030534~adult behavior	10	4.4843	1.43564e-05	27253, 7200, 4929, 4852, 6622, 5090, 4986, 84189, 57626, 124925	196	141	19157	6.9319	0.0537863	0.00308532	0.305167
GOTERM_BP_ALL	GO:0099536~synaptic signaling	22	9.86547	1.44249e-05	148281, 6014, 6750, 6511, 5026, 246213, 26059, 254263, 2900, 27253, 2558, 2556, 84885, 2564, 4852, 6622, 5579, 11178, 4986, 40, 3779, 124925	196	718	19157	2.99481	0.0540359	0.00308532	0.305167
GOTERM_BP_ALL	GO:0030182~neuron differentiation	33	14.7982	1.62137e-05	3082, 349667, 6792, 6014, 4135, 9721, 6092, 23787, 4826, 4929, 51760, 654, 5797, 84189, 57626, 124925, 166614, 5090, 339479, 84628, 81544, 2558, 64919, 2775, 567, 27255, 4852, 1608, 55118, 11178, 10100, 123904, 5604	196	1415	19157	2.27944	0.0605299	0.0032854	0.324956
GOTERM_BP_ALL	GO:0051716~cellular response to stimulus	108	48.4305	1.72819e-05	3082, 25903, 7200, 6750, 9500, 5026, 27128, 51760, 2786, 2783, 23286, 6622, 6503, 404672, 6002, 166614, 81839, 7291, 254263, 94233, 54360, 2558, 2556, 3248, 27255, 10021, 8935, 4852, 6014, 5321, 2331, 7060, 6092, 64859, 29760, 654, 2564, 5797, 4986, 10633, 3779, 124925, 5294, 131034, 8685, 5175, 6660, 340061, 339479, 92196, 57414, 301, 389, 147, 1004, 84058, 40, 4239, 5604, 349667, 148281, 92304,…	196	7661	19157	1.37787	0.0643869	0.00332677	0.329048
GOTERM_BP_ALL	GO:0050794~regulation of cellular process	149	66.8161	2.05797e-05	3082, 25903, 7200, 6750, 9500, 5026, 27128, 122402, 203068, 51760, 2786, 2783, 23286, 3872, 6622, 6503, 5935, 115827, 6482, 404672, 7056, 6002, 5950, 166614, 81839, 7291, 254263, 94233, 54360, 27253, 2558, 2556, 3248, 80115, 27255, 10021, 8935, 4852, 6014, 5321, 2331, 7060, 6092, 2172, 23787, 64859, 4628, 29760, 654, 2564, 5797, 4986, 84189, 10633, 3779, 124925, 5294, 8685, 5175, 6660, 340061, 67…	196	11852	19157	1.22876	0.0761939	0.00377294	0.373178
GOTERM_BP_ALL	GO:0051239~regulation of multicellular organismal process	58	26.009	2.27623e-05	3082, 349667, 6792, 9500, 4135, 23643, 51760, 4929, 57664, 23286, 3872, 6622, 5579, 5733, 7056, 7138, 5950, 81839, 7291, 84628, 284, 1545, 64919, 567, 326, 844, 10021, 4852, 6014, 5321, 7060, 6092, 654, 5797, 7535, 7538, 84189, 4986, 56999, 6604, 124925, 5294, 6660, 6786, 340061, 7038, 5090, 339479, 81544, 147, 301, 2775, 1608, 11178, 4239, 40, 5604, 10204	196	3304	19157	1.71577	0.0839263	0.0039834	0.393994
GOTERM_BP_ALL	GO:0098916~anterograde trans-synaptic signaling	21	9.41704	2.87759e-05	6014, 6750, 6511, 5026, 246213, 26059, 254263, 2900, 27253, 2558, 2556, 84885, 2564, 4852, 6622, 5579, 11178, 4986, 40, 3779, 124925	196	694	19157	2.95754	0.104898	0.00461614	0.456578
GOTERM_BP_ALL	GO:0007268~chemical synaptic transmission	21	9.41704	2.87759e-05	6014, 6750, 6511, 5026, 246213, 26059, 254263, 2900, 27253, 2558, 2556, 84885, 2564, 4852, 6622, 5579, 11178, 4986, 40, 3779, 124925	196	694	19157	2.95754	0.104898	0.00461614	0.456578
GOTERM_BP_ALL	GO:0007275~multicellular organism development	82	36.7713	3.30158e-05	3082, 349667, 6792, 48, 4892, 9500, 5026, 4135, 84885, 51760, 4929, 57664, 1012, 3872, 6622, 5579, 57626, 6482, 5950, 166614, 81839, 7291, 7092, 94233, 84628, 54360, 284, 27253, 2558, 1545, 64919, 3248, 567, 326, 27255, 844, 10021, 4016, 4852, 10100, 80274, 6014, 7223, 9721, 7060, 6092, 23787, 8470, 1316, 4826, 29760, 654, 59345, 1278, 1397, 5797, 7535, 7538, 84189, 56999, 6604, 124925, 5294, 517…	196	5374	19157	1.49138	0.119395	0.00502701	0.497217
GOTERM_BP_ALL	GO:0099537~trans-synaptic signaling	21	9.41704	3.44973e-05	6014, 6750, 6511, 5026, 246213, 26059, 254263, 2900, 27253, 2558, 2556, 84885, 2564, 4852, 6622, 5579, 11178, 4986, 40, 3779, 124925	196	703	19157	2.91968	0.124405	0.00502701	0.497217
GOTERM_BP_ALL	GO:0007165~signal transduction	90	40.3587	3.52544e-05	3082, 25903, 349667, 7200, 92304, 6750, 9500, 5026, 23089, 26996, 27128, 58475, 23643, 2900, 4929, 2786, 57664, 55885, 2783, 1012, 23286, 6622, 5579, 5733, 6503, 6002, 166614, 81839, 7291, 254263, 94233, 54360, 284, 146395, 255426, 2558, 1545, 2556, 3248, 27255, 844, 8935, 4852, 967, 5502, 80274, 8739, 6014, 112464, 2331, 7060, 6092, 8470, 54331, 29760, 2920, 1675, 654, 59345, 282974, 1278, 2564,…	196	6098	19157	1.44254	0.126954	0.00502701	0.497217
GOTERM_CC_ALL	GO:0044421~extracellular region part	67	30.0448	3.53885e-05	3082, 25903, 349667, 92304, 48, 6750, 23089, 27128, 23643, 203068, 2786, 435, 2783, 1012, 8407, 6622, 5579, 131375, 6482, 7056, 5950, 7092, 6281, 84628, 54360, 284, 165, 3248, 2632, 55577, 567, 8857, 4016, 4852, 967, 80274, 200407, 2331, 7060, 6092, 4628, 54331, 2920, 1675, 654, 59345, 1278, 56999, 11127, 131034, 5175, 26509, 5650, 7038, 58189, 5092, 389, 301, 5689, 11332, 55118, 5768, 4239, 1239…	214	3917	20163	1.61162	0.0188593	0.00158659	0.14008
GOTERM_BP_ALL	GO:0050789~regulation of biological process	154	69.0583	4.14068e-05	3082, 25903, 7200, 6750, 9500, 5026, 27128, 122402, 203068, 51760, 2786, 2783, 23286, 3872, 6622, 6503, 5935, 115827, 6482, 404672, 7056, 6002, 5950, 166614, 81839, 7291, 254263, 94233, 54360, 27253, 2558, 2556, 3248, 80115, 27255, 10021, 8935, 4852, 6014, 5321, 2331, 7060, 6092, 2172, 23787, 64859, 4628, 29760, 654, 2564, 5797, 4986, 84189, 10633, 3779, 124925, 5294, 8685, 5175, 6660, 340061, 67…	196	12514	19157	1.20281	0.147397	0.00551746	0.545727
GOTERM_BP_ALL	GO:0032501~multicellular organismal process	108	48.4305	4.15601e-05	3082, 7200, 6750, 9500, 5026, 122402, 51760, 23286, 3872, 6622, 57626, 131375, 6482, 7056, 5950, 166614, 81839, 7291, 94233, 54360, 27253, 2558, 2556, 3248, 27255, 10021, 4852, 6014, 7223, 5321, 7060, 6092, 23787, 29760, 654, 2564, 5797, 4986, 84189, 3779, 124925, 5294, 8685, 5175, 6660, 7991, 340061, 6786, 246213, 339479, 301, 147, 1004, 55118, 11178, 40, 4239, 5604, 349667, 6792, 48, 4892, 4135…	196	7797	19157	1.35384	0.1479	0.00551746	0.545727
GOTERM_BP_ALL	GO:0031175~neuron projection development	25	11.2108	4.31548e-05	3082, 349667, 6792, 6014, 4135, 9721, 6092, 4929, 51760, 5797, 84189, 57626, 124925, 84628, 64919, 2775, 567, 27255, 4852, 1608, 55118, 11178, 10100, 123904, 5604	196	958	19157	2.55062	0.153117	0.0055382	0.547779
GOTERM_BP_ALL	GO:0051049~regulation of transport	38	17.0404	6.10207e-05	7200, 148281, 6014, 5321, 6332, 5026, 4628, 4826, 51760, 654, 2564, 1012, 23286, 6622, 5579, 5733, 4986, 3779, 11127, 5294, 115827, 6786, 5950, 7291, 254263, 284, 146395, 27253, 2775, 301, 567, 844, 10021, 967, 84058, 40, 5604, 10204	196	1871	19157	1.98509	0.209427	0.00757837	0.74957
GOTERM_BP_ALL	GO:0032879~regulation of localization	52	23.3184	7.08132e-05	3082, 7200, 148281, 6750, 9500, 5026, 51760, 1012, 23286, 6622, 5579, 5733, 115827, 5950, 166614, 7291, 254263, 84628, 284, 146395, 27253, 1545, 567, 326, 844, 10021, 967, 9168, 6014, 6332, 5321, 7060, 4628, 4826, 654, 2564, 5797, 7538, 4986, 56999, 3779, 11127, 5294, 5175, 6786, 389, 301, 2775, 84058, 40, 5604, 10204	196	2953	19157	1.72112	0.238687	0.00851971	0.842677
GOTERM_CC_ALL	GO:0098590~plasma membrane region	29	13.0045	7.48333e-05	6792, 7223, 6511, 112464, 26059, 6092, 8470, 2900, 2564, 1012, 23286, 4986, 26509, 7056, 6786, 254263, 94233, 84628, 146395, 27253, 2558, 2556, 147, 301, 3248, 27255, 8516, 11178, 51338	214	1206	20163	2.26565	0.0394621	0.00278455	0.245847
GOTERM_BP_ALL	GO:0043269~regulation of ion transport	21	9.41704	7.56041e-05	5294, 7200, 148281, 5321, 6332, 6786, 5026, 7291, 254263, 146395, 51760, 2775, 2564, 567, 844, 10021, 6622, 967, 4986, 40, 3779	196	744	19157	2.75878	0.252606	0.00882048	0.872426
GOTERM_CC_ALL	GO:0044425~membrane part	109	48.8789	7.6735e-05	8534, 6511, 5026, 118429, 203068, 2786, 2783, 23286, 6622, 6503, 115827, 6482, 7056, 81839, 254263, 80228, 94233, 27253, 2558, 2556, 3248, 80115, 27255, 10021, 6014, 7223, 5321, 6092, 23544, 256130, 23787, 2564, 5797, 4986, 84189, 3779, 124925, 5294, 8685, 5175, 7991, 340061, 6786, 246213, 92196, 57414, 301, 389, 147, 1004, 11178, 40, 349667, 148281, 6792, 145173, 26996, 58475, 2350, 23643, 2900,…	214	7617	20163	1.34829	0.0404444	0.00278455	0.245847
GOTERM_CC_ALL	GO:0031982~vesicle	69	30.9417	7.7636e-05	3082, 349667, 7200, 148281, 92304, 48, 4135, 23089, 118429, 23643, 203068, 51760, 2786, 435, 2783, 1012, 8407, 6622, 5579, 6503, 115827, 131375, 6482, 5950, 135138, 254263, 6281, 284, 165, 3248, 2632, 55577, 567, 80115, 8857, 4016, 4852, 967, 51138, 7060, 6092, 4628, 54331, 1675, 654, 59345, 1278, 4986, 11127, 131034, 8685, 5175, 26509, 9332, 5650, 132204, 340061, 246213, 5092, 389, 301, 5689, 84…	214	4177	20163	1.55642	0.0409095	0.00278455	0.245847
GOTERM_BP_ALL	GO:0030154~cell differentiation	68	30.4933	8.18951e-05	3082, 349667, 6792, 92304, 4892, 4135, 23089, 122402, 203068, 51760, 4929, 55885, 3872, 8407, 6503, 57626, 6482, 7138, 166614, 135138, 7291, 7092, 6281, 84628, 54360, 284, 2558, 64919, 567, 326, 27255, 844, 4852, 967, 10100, 80274, 6014, 7223, 9721, 6092, 23787, 8470, 1316, 4826, 29760, 654, 5797, 7535, 7538, 84189, 56999, 6604, 124925, 5175, 6660, 26509, 5090, 339479, 92196, 81544, 301, 2775, 85…	196	4287	19157	1.55034	0.270496	0.00913971	0.904001
GOTERM_BP_ALL	GO:0048468~cell development	43	19.2825	8.33987e-05	3082, 349667, 6792, 6014, 4892, 4135, 9721, 6092, 23787, 8470, 4929, 51760, 654, 5797, 84189, 57626, 6604, 124925, 5175, 26509, 7138, 166614, 135138, 5090, 7291, 6281, 339479, 84628, 81544, 2558, 64919, 2775, 567, 27255, 8516, 844, 4852, 1608, 55118, 11178, 10100, 123904, 5604	196	2272	19157	1.84983	0.274709	0.00913971	0.904001
GOTERM_BP_ALL	GO:0030198~extracellular matrix organization	13	5.8296	8.59214e-05	25903, 5650, 2331, 7092, 84628, 165, 1545, 1278, 8516, 4016, 56999, 5768, 4239	196	311	19157	4.08559	0.281721	0.00913971	0.904001
GOTERM_BP_ALL	GO:0043062~extracellular structure organization	13	5.8296	8.86333e-05	25903, 5650, 2331, 7092, 84628, 165, 1545, 1278, 8516, 4016, 56999, 5768, 4239	196	312	19157	4.07249	0.289184	0.00913971	0.904001
GOTERM_BP_ALL	GO:0009653~anatomical structure morphogenesis	50	22.4215	9.02102e-05	3082, 6792, 92304, 4892, 9500, 4135, 51760, 4929, 57664, 1012, 3872, 5579, 7138, 5950, 81839, 7291, 6281, 94233, 84628, 284, 1545, 64919, 3248, 326, 27255, 844, 7060, 6092, 4628, 654, 1278, 5797, 84189, 56999, 6604, 11127, 5294, 6660, 26509, 6786, 5090, 389, 301, 2775, 1004, 8516, 11178, 123904, 5604, 103910	196	2822	19157	1.73175	0.293488	0.00913971	0.904001
GOTERM_CC_ALL	GO:0097060~synaptic membrane	15	6.72646	9.09672e-05	6511, 26059, 254263, 84628, 146395, 2900, 27253, 2558, 2556, 301, 2564, 27255, 8516, 11178, 4986	214	398	20163	3.55099	0.0477642	0.00283338	0.250159
GOTERM_CC_ALL	GO:0098857~membrane microdomain	14	6.27803	9.47972e-05	349667, 5175, 26509, 6014, 7223, 6786, 112464, 6281, 284, 203068, 147, 1012, 7535, 51338	214	350	20163	3.76879	0.0497245	0.00283338	0.250159
GOTERM_CC_ALL	GO:0045121~membrane raft	14	6.27803	9.47972e-05	349667, 5175, 26509, 6014, 7223, 6786, 112464, 6281, 284, 203068, 147, 1012, 7535, 51338	214	350	20163	3.76879	0.0497245	0.00283338	0.250159
GOTERM_CC_ALL	GO:0036477~somatodendritic compartment	24	10.7623	0.000106957	349667, 6792, 6002, 6750, 4135, 246213, 23034, 254263, 94233, 339479, 8470, 2558, 2775, 8516, 4852, 6622, 6503, 11178, 4986, 40, 57626, 5935, 11127, 124925	214	914	20163	2.47404	0.0559217	0.0030066	0.265453
GOTERM_CC_ALL	GO:0031234~extrinsic component of cytoplasmic side of plasma membrane	8	3.58744	0.00011177	54331, 2786, 2775, 59345, 57664, 2783, 7535, 6503	214	103	20163	7.31803	0.058363	0.0030066	0.265453
GOTERM_BP_ALL	GO:0006811~ion transport	35	15.6951	0.000119156	7200, 148281, 5321, 7223, 6332, 6511, 5026, 2350, 2172, 2900, 51760, 2564, 6622, 5579, 4986, 3779, 54836, 5294, 7991, 6786, 7038, 246213, 7291, 80228, 254263, 146395, 2558, 2556, 2775, 301, 567, 844, 10021, 967, 40	196	1713	19157	1.99702	0.36802	0.0117628	1.16345
GOTERM_CC_ALL	GO:0005576~extracellular region	75	33.6323	0.000137643	3082, 25903, 349667, 7200, 92304, 48, 6750, 23089, 27128, 118429, 2350, 23643, 203068, 2786, 435, 2783, 1012, 8407, 6622, 5579, 131375, 6482, 7056, 5950, 7092, 6281, 84628, 54360, 284, 165, 3248, 2632, 55577, 567, 8857, 4016, 4852, 967, 80274, 10863, 200407, 2331, 1043, 7060, 6092, 4628, 54331, 2920, 1675, 654, 59345, 1278, 56999, 11127, 131034, 5175, 26509, 9332, 5650, 7038, 220001, 58189, 5092,…	214	4749	20163	1.48799	0.0713815	0.00352629	0.311336
GOTERM_BP_ALL	GO:0007267~cell-cell signaling	33	14.7982	0.000171398	3082, 7200, 148281, 6014, 6750, 6511, 5026, 26059, 2900, 4826, 4929, 84885, 654, 57664, 2564, 6622, 5579, 4986, 3779, 124925, 5950, 246213, 81839, 254263, 27253, 2558, 2556, 147, 301, 10021, 4852, 11178, 40	196	1601	19157	2.01462	0.483205	0.016497	1.63171
GOTERM_BP_ALL	GO:0008344~adult locomotory behavior	7	3.13901	0.000177363	7200, 4929, 6622, 5090, 84189, 57626, 124925	196	81	19157	8.44665	0.494945	0.0166549	1.64732
GOTERM_CC_ALL	GO:0005615~extracellular space	40	17.9372	0.000180139	3082, 25903, 349667, 92304, 200407, 6750, 2331, 7060, 23643, 2920, 1675, 654, 1278, 2783, 1012, 6622, 56999, 131375, 5175, 7056, 5650, 5950, 7038, 58189, 7092, 6281, 54360, 284, 165, 301, 567, 8857, 4016, 4852, 967, 5768, 4239, 80274, 123904, 10446	214	2037	20163	1.85016	0.0923743	0.00440521	0.388935
GOTERM_BP_ALL	GO:0009987~cellular process	192	86.0987	0.00019482	3082, 25903, 7200, 8534, 6750, 9500, 6511, 5026, 27128, 23167, 122402, 203068, 51760, 2786, 2783, 23286, 3872, 8407, 6622, 6503, 57626, 10534, 5935, 115827, 131375, 6482, 404672, 7056, 6002, 5950, 166614, 81839, 7291, 254263, 94233, 54360, 27253, 2558, 2556, 3248, 55577, 80115, 27255, 10021, 8935, 4852, 51138, 6014, 7223, 5321, 2331, 7060, 6092, 2172, 23787, 64859, 4628, 29760, 654, 2564, 5797, 4…	196	17554	19157	1.06905	0.527788	0.0178585	1.76637
GOTERM_MF_ALL	GO:0005509~calcium ion binding	21	9.41704	0.000197406	148281, 7056, 219621, 5321, 6786, 220001, 7060, 7092, 6281, 27253, 1004, 301, 51760, 1012, 844, 6622, 1608, 55118, 5955, 80274, 103910	206	744	18765	2.57115	0.121649	0.129893	12.9893
GOTERM_CC_ALL	GO:0098805~whole membrane	37	16.5919	0.00021671	349667, 148281, 132671, 6014, 7223, 112464, 4135, 118429, 23643, 23787, 203068, 59345, 2783, 1012, 6622, 7535, 4986, 115827, 8685, 5175, 26509, 7056, 9332, 132204, 6786, 340061, 246213, 220441, 254263, 6281, 284, 147, 301, 567, 967, 51338, 10204	214	1839	20163	1.89566	0.110061	0.00491931	0.434325
GOTERM_CC_ALL	GO:0031226~intrinsic component of plasma membrane	36	16.1435	0.000219449	349667, 7223, 6332, 6511, 5026, 1043, 2350, 23643, 2900, 2564, 5797, 5733, 84189, 4986, 3779, 8685, 5175, 7056, 9332, 7991, 6786, 254263, 94233, 84628, 146395, 27253, 2558, 2556, 147, 27255, 8516, 10021, 967, 10100, 40, 123904	214	1769	20163	1.91741	0.111372	0.00491931	0.434325
GOTERM_BP_ALL	GO:0065007~biological regulation	158	70.852	0.000255341	3082, 25903, 7200, 6750, 9500, 6511, 5026, 27128, 122402, 203068, 51760, 2786, 2783, 23286, 3872, 6622, 6503, 5935, 115827, 6482, 404672, 7056, 6002, 5950, 166614, 81839, 7291, 254263, 94233, 54360, 27253, 2558, 2556, 3248, 80115, 27255, 10021, 8935, 4852, 6014, 7223, 5321, 2331, 7060, 6092, 2172, 23787, 64859, 4628, 29760, 654, 2564, 5797, 4986, 84189, 10633, 3779, 124925, 5294, 8685, 5175, 6660…	196	13267	19157	1.16401	0.625979	0.0228619	2.26125
GOTERM_BP_ALL	GO:0044708~single-organism behavior	15	6.72646	0.000278594	7200, 5090, 7060, 94233, 27253, 2558, 4929, 567, 8516, 4852, 6622, 4986, 84189, 57626, 124925	196	461	19157	3.18025	0.658024	0.0240009	2.37391
GOTERM_BP_ALL	GO:0007270~neuron-neuron synaptic transmission	8	3.58744	0.00028053	2900, 2558, 2556, 84885, 2564, 246213, 6622, 254263	196	124	19157	6.30579	0.660565	0.0240009	2.37391
GOTERM_CC_ALL	GO:0098889~intrinsic component of presynaptic membrane	7	3.13901	0.000321043	2900, 27253, 2558, 6511, 27255, 4986, 84628	214	87	20163	7.58089	0.158651	0.00690885	0.609982
GOTERM_CC_ALL	GO:0005834~heterotrimeric G-protein complex	5	2.24215	0.000490373	54331, 2786, 2775, 59345, 2783	214	35	20163	13.4599	0.231938	0.00993397	0.87707
GOTERM_BP_ALL	GO:0032989~cellular component morphogenesis	25	11.2108	0.00049663	3082, 6792, 4892, 4135, 6092, 4628, 4929, 51760, 5797, 84189, 11127, 7138, 6281, 84628, 64919, 389, 1004, 301, 27255, 8516, 844, 11178, 123904, 5604, 103910	196	1127	19157	2.16814	0.852363	0.0415658	4.11123
GOTERM_CC_ALL	GO:0070062~extracellular exosome	41	18.3857	0.000498545	349667, 92304, 48, 6092, 7060, 4628, 54331, 203068, 1675, 2786, 59345, 1278, 435, 2783, 1012, 8407, 5579, 11127, 6482, 131034, 5175, 26509, 5950, 6281, 5092, 284, 165, 389, 2632, 301, 3248, 55577, 567, 8857, 967, 5689, 11332, 55118, 5768, 103910, 10204	214	2217	20163	1.74245	0.235309	0.00993397	0.87707
GOTERM_CC_ALL	GO:1903561~extracellular vesicle	42	18.8341	0.00059968	349667, 92304, 48, 23089, 6092, 7060, 4628, 54331, 203068, 1675, 2786, 59345, 1278, 435, 2783, 1012, 8407, 5579, 11127, 6482, 131034, 5175, 26509, 5950, 6281, 5092, 284, 165, 389, 2632, 301, 3248, 55577, 567, 8857, 967, 5689, 11332, 55118, 5768, 103910, 10204	214	2313	20163	1.71086	0.275827	0.0105897	0.934964
GOTERM_CC_ALL	GO:0030425~dendrite	18	8.07175	0.000606768	349667, 6792, 6002, 4135, 246213, 23034, 254263, 94233, 339479, 8470, 2775, 6503, 11178, 4986, 40, 57626, 5935, 124925	214	654	20163	2.5932	0.278585	0.0105897	0.934964
GOTERM_CC_ALL	GO:1905360~GTPase complex	5	2.24215	0.000608422	54331, 2786, 2775, 59345, 2783	214	37	20163	12.7324	0.279227	0.0105897	0.934964
GOTERM_CC_ALL	GO:0043230~extracellular organelle	42	18.8341	0.000610187	349667, 92304, 48, 23089, 6092, 7060, 4628, 54331, 203068, 1675, 2786, 59345, 1278, 435, 2783, 1012, 8407, 5579, 11127, 6482, 131034, 5175, 26509, 5950, 6281, 5092, 284, 165, 389, 2632, 301, 3248, 55577, 567, 8857, 967, 5689, 11332, 55118, 5768, 103910, 10204	214	2315	20163	1.70938	0.279911	0.0105897	0.934964
GOTERM_CC_ALL	GO:0098589~membrane region	14	6.27803	0.000649464	349667, 5175, 26509, 6014, 7223, 6786, 112464, 6281, 284, 203068, 147, 1012, 7535, 51338	214	427	20163	3.08917	0.294977	0.0109191	0.964048
GOTERM_CC_ALL	GO:0098793~presynapse	16	7.17489	0.000689294	115827, 148281, 132204, 6511, 246213, 26059, 84628, 2900, 27253, 2558, 27255, 4852, 6622, 5579, 51138, 4986	214	543	20163	2.77627	0.309934	0.0112376	0.992166
GOTERM_BP_ALL	GO:0050793~regulation of developmental process	46	20.6278	0.000815029	3082, 349667, 6792, 92304, 6014, 9500, 4135, 6092, 7060, 4628, 51760, 654, 57664, 55885, 23286, 3872, 5797, 6622, 7535, 5579, 7538, 84189, 56999, 6604, 11127, 124925, 6660, 6786, 5950, 7038, 81839, 7291, 6281, 339479, 84628, 81544, 1545, 64919, 389, 301, 567, 1608, 11178, 40, 5604, 103910	196	2768	19157	1.62429	0.956715	0.066763	6.60347
GOTERM_BP_ALL	GO:0051960~regulation of nervous system development	22	9.86547	0.000861908	3082, 349667, 6792, 6014, 4135, 7038, 6092, 339479, 84628, 81544, 64919, 51760, 654, 567, 6622, 1608, 11178, 84189, 40, 5604, 6604, 124925	196	965	19157	2.22826	0.96387	0.0691322	6.8378
GOTERM_BP_ALL	GO:0010646~regulation of cell communication	55	24.6637	0.00101378	3082, 7200, 9500, 5026, 23089, 27128, 23643, 2900, 84885, 4929, 2786, 57664, 55885, 1012, 23286, 6622, 5579, 6503, 6002, 5950, 7291, 254263, 84628, 284, 146395, 27253, 1545, 27255, 4852, 967, 80274, 8739, 6014, 112464, 26059, 6092, 23787, 4826, 654, 7535, 4986, 124925, 5294, 8685, 340061, 220441, 389, 147, 301, 8516, 84253, 1608, 84058, 11178, 5604	196	3543	19157	1.51727	0.979881	0.078646	7.7788
GOTERM_BP_ALL	GO:0010647~positive regulation of cell communication	34	15.2466	0.00102138	3082, 7200, 6014, 9500, 112464, 5026, 6092, 23643, 4826, 84885, 654, 57664, 55885, 1012, 23286, 6622, 7535, 5579, 4986, 5294, 8685, 340061, 5950, 284, 1545, 389, 147, 27255, 8516, 4852, 967, 80274, 5604, 8739	196	1850	19157	1.7963	0.980461	0.078646	7.7788
GOTERM_BP_ALL	GO:0065008~regulation of biological quality	61	27.3543	0.00109144	7200, 6792, 48, 6511, 5026, 2900, 3957, 203068, 6622, 5579, 5733, 7056, 5950, 254263, 84628, 163782, 54360, 284, 2558, 1545, 2556, 567, 80115, 844, 10021, 4852, 80274, 9168, 6014, 7223, 6332, 5321, 1043, 26059, 6092, 4628, 4826, 2920, 654, 1278, 2564, 7538, 84189, 4986, 3779, 11127, 124925, 5294, 5175, 6786, 7038, 246213, 23034, 389, 147, 301, 1608, 11178, 152485, 40, 103910	196	4066	19157	1.46634	0.985086	0.0807525	7.98716
GOTERM_BP_ALL	GO:0023056~positive regulation of signaling	34	15.2466	0.00109853	3082, 7200, 6014, 9500, 112464, 5026, 6092, 23643, 4826, 84885, 654, 57664, 55885, 1012, 23286, 6622, 7535, 5579, 4986, 5294, 8685, 340061, 5950, 284, 1545, 389, 147, 27255, 8516, 4852, 967, 80274, 5604, 8739	196	1858	19157	1.78856	0.985488	0.0807525	7.98716
GOTERM_BP_ALL	GO:0007626~locomotory behavior	9	4.03587	0.00111166	7200, 4929, 2775, 6622, 5090, 4986, 84189, 57626, 124925	196	202	19157	4.35474	0.986204	0.0807525	7.98716
GOTERM_BP_ALL	GO:0023051~regulation of signaling	55	24.6637	0.00121301	3082, 7200, 9500, 5026, 23089, 27128, 23643, 2900, 84885, 4929, 2786, 57664, 55885, 1012, 23286, 6622, 5579, 6503, 6002, 5950, 7291, 254263, 84628, 284, 146395, 27253, 1545, 27255, 4852, 967, 80274, 8739, 6014, 112464, 26059, 6092, 23787, 4826, 654, 7535, 4986, 124925, 5294, 8685, 340061, 220441, 389, 147, 301, 8516, 84253, 1608, 84058, 11178, 5604	196	3570	19157	1.5058	0.990666	0.0859213	8.4984
GOTERM_BP_ALL	GO:2000026~regulation of multicellular organismal development	38	17.0404	0.00122745	3082, 349667, 6792, 6014, 9500, 4135, 6092, 7060, 51760, 654, 57664, 3872, 5797, 6622, 7535, 5579, 7538, 84189, 56999, 6604, 124925, 6660, 6786, 5950, 7038, 81839, 7291, 339479, 84628, 81544, 1545, 64919, 301, 567, 1608, 11178, 40, 5604	196	2181	19157	1.70294	0.991172	0.0859213	8.4984
GOTERM_CC_ALL	GO:0098797~plasma membrane protein complex	11	4.93274	0.00125029	54331, 2786, 2775, 1004, 59345, 567, 1012, 2783, 8516, 10021, 6281	214	296	20163	3.50141	0.489864	0.019784	1.74673
GOTERM_BP_ALL	GO:0022603~regulation of anatomical structure morphogenesis	24	10.7623	0.00152538	3082, 6792, 92304, 6786, 9500, 4135, 81839, 6092, 7060, 7291, 6281, 4628, 1545, 389, 301, 51760, 57664, 5797, 5579, 11178, 56999, 5604, 103910, 11127	196	1151	19157	2.03801	0.997202	0.10487	10.3726
GOTERM_CC_ALL	GO:0042734~presynaptic membrane	8	3.58744	0.00158779	2900, 27253, 2558, 6511, 27255, 26059, 4986, 84628	214	160	20163	4.71098	0.574678	0.0239021	2.11032
GOTERM_CC_ALL	GO:0044853~plasma membrane raft	7	3.13901	0.0015994	26509, 147, 7223, 6786, 112464, 1012, 51338	214	118	20163	5.5893	0.577331	0.0239021	2.11032
GOTERM_BP_ALL	GO:0048584~positive regulation of response to stimulus	41	18.3857	0.00161375	3082, 6014, 5321, 9500, 112464, 5026, 6092, 7060, 23643, 29760, 1675, 654, 57664, 55885, 1012, 23286, 6622, 7535, 5579, 5733, 4986, 5294, 8685, 7056, 5650, 340061, 9577, 284, 1545, 389, 147, 301, 567, 27255, 8516, 4852, 967, 4239, 80274, 5604, 8739	196	2454	19157	1.63298	0.99801	0.108999	10.781
GOTERM_BP_ALL	GO:0016043~cellular component organization	90	40.3587	0.00168414	3082, 25903, 349667, 6792, 92304, 4892, 4135, 23089, 23167, 2350, 122402, 203068, 84885, 51760, 4929, 2786, 1012, 3872, 6622, 5579, 57626, 115827, 131375, 404672, 7138, 166614, 7291, 7092, 6281, 84628, 163782, 284, 165, 27253, 1545, 64919, 51451, 567, 80115, 27255, 844, 4016, 8935, 4852, 967, 10100, 8739, 9168, 132671, 6014, 112464, 9721, 2331, 26059, 6092, 23787, 8470, 4628, 654, 1278, 5797, 841…	196	6753	19157	1.30262	0.998483	0.111792	11.0572
GOTERM_BP_ALL	GO:0045664~regulation of neuron differentiation	17	7.62332	0.00177207	3082, 349667, 6792, 6014, 4135, 6092, 339479, 84628, 81544, 64919, 51760, 654, 567, 1608, 11178, 5604, 124925	196	685	19157	2.42566	0.998919	0.113872	11.2629
GOTERM_BP_ALL	GO:0000902~cell morphogenesis	22	9.86547	0.00177462	3082, 6792, 4135, 6092, 6281, 84628, 4628, 64919, 4929, 389, 1004, 301, 51760, 27255, 8516, 5797, 11178, 84189, 123904, 5604, 103910, 11127	196	1023	19157	2.10193	0.99893	0.113872	11.2629
GOTERM_BP_ALL	GO:0097435~supramolecular fiber organization	19	8.52018	0.00186692	9168, 4892, 7138, 2331, 7092, 6281, 163782, 8470, 165, 1545, 389, 1278, 80115, 567, 3872, 844, 4016, 6622, 4239	196	821	19157	2.26194	0.999251	0.117563	11.628
GOTERM_BP_ALL	GO:0007610~behavior	16	7.17489	0.00189322	7200, 5090, 7060, 94233, 27253, 2558, 4929, 2775, 567, 8516, 4852, 6622, 4986, 84189, 57626, 124925	196	625	19157	2.50214	0.999323	0.117563	11.628
GOTERM_CC_ALL	GO:0044463~cell projection part	27	12.1076	0.00193232	6792, 26059, 1043, 6092, 2564, 23286, 6622, 5579, 134121, 6503, 4986, 11127, 124925, 158798, 6786, 135138, 246213, 80228, 254263, 94233, 81544, 2558, 2556, 8516, 4852, 11178, 40	214	1337	20163	1.90271	0.646755	0.0280969	2.48068
GOTERM_BP_ALL	GO:0060627~regulation of vesicle-mediated transport	15	6.72646	0.00196203	115827, 148281, 6014, 254263, 284, 301, 51760, 567, 1012, 6622, 967, 5579, 84058, 5604, 11127	196	564	19157	2.59946	0.999481	0.119902	11.8594
GOTERM_CC_ALL	GO:0016020~membrane	131	58.7444	0.00198722	3082, 7200, 8534, 9500, 6511, 5026, 27128, 23167, 118429, 203068, 51760, 2786, 2783, 23286, 6622, 6503, 115827, 6482, 7056, 6002, 81839, 254263, 80228, 94233, 27253, 2558, 2556, 3248, 80115, 27255, 10021, 8935, 6014, 7223, 5321, 6092, 23544, 2172, 256130, 23787, 29760, 2564, 5797, 4986, 84189, 10633, 3779, 124925, 5294, 131034, 8685, 5175, 7991, 340061, 6786, 246213, 92196, 57414, 301, 389, 147, …	214	10288	20163	1.19973	0.657055	0.0281348	2.48402
GOTERM_BP_ALL	GO:0050673~epithelial cell proliferation	13	5.8296	0.00208467	3082, 9500, 58189, 7060, 7291, 64919, 654, 567, 1012, 5797, 7538, 120425, 5604	196	445	19157	2.85532	0.999677	0.125406	12.4038
GOTERM_BP_ALL	GO:0014070~response to organic cyclic compound	22	9.86547	0.00216373	5294, 7200, 7056, 6750, 340061, 5026, 58189, 2350, 54331, 1545, 301, 3248, 2775, 654, 55885, 567, 10021, 6622, 7538, 4986, 5604, 3779	196	1040	19157	2.06757	0.999762	0.128159	12.6761
GOTERM_BP_ALL	GO:0060078~regulation of postsynaptic membrane potential	7	3.13901	0.0024252	2900, 2558, 2556, 2564, 5026, 6622, 124925	196	133	19157	5.1442	0.999913	0.14147	13.9927
GOTERM_CC_ALL	GO:0005737~cytoplasm	151	67.713	0.00248651	3082, 7200, 8534, 9500, 6511, 5026, 27128, 23167, 118429, 122402, 203068, 51760, 2786, 2783, 23286, 3872, 8407, 6622, 6503, 57626, 5935, 115827, 131375, 6482, 404672, 7056, 6002, 166614, 254263, 2558, 3248, 55577, 80115, 10021, 8935, 4852, 51138, 6014, 200407, 7223, 5321, 2331, 7060, 23544, 2172, 23787, 64859, 4628, 29760, 654, 5797, 4986, 5955, 54935, 124925, 5294, 8685, 5175, 7991, 340061, 6786…	214	12298	20163	1.15687	0.737999	0.0339923	3.00117
GOTERM_BP_ALL	GO:0042391~regulation of membrane potential	13	5.8296	0.00249722	6332, 6511, 5026, 254263, 2900, 2558, 2556, 2564, 567, 10021, 6622, 40, 124925	196	455	19157	2.79257	0.999934	0.143497	14.1931
GOTERM_CC_ALL	GO:0009898~cytoplasmic side of plasma membrane	8	3.58744	0.00255899	54331, 2786, 2775, 59345, 57664, 2783, 7535, 6503	214	174	20163	4.33194	0.748044	0.0339923	3.00117
GOTERM_CC_ALL	GO:0030658~transport vesicle membrane	9	4.03587	0.00262242	115827, 148281, 132204, 567, 4135, 246213, 6622, 254263, 4986	214	223	20163	3.80259	0.756518	0.0339923	3.00117
GOTERM_CC_ALL	GO:0043025~neuronal cell body	15	6.72646	0.00265367	349667, 6750, 246213, 94233, 339479, 8470, 2558, 8516, 4852, 6622, 4986, 40, 57626, 11127, 124925	214	561	20163	2.51924	0.760589	0.0339923	3.00117
GOTERM_CC_ALL	GO:0031225~anchored component of membrane	8	3.58744	0.00272077	115827, 349667, 1012, 27255, 1043, 2350, 123904, 84628	214	176	20163	4.28271	0.7691	0.0340413	3.0055
GOTERM_CC_ALL	GO:0099055~integral component of postsynaptic membrane	7	3.13901	0.00292226	2900, 27253, 2558, 2556, 254263, 4986, 146395	214	133	20163	4.95893	0.792884	0.0357312	3.15471
GOTERM_BP_ALL	GO:0001568~blood vessel development	18	8.07175	0.00301374	3082, 5294, 5175, 6786, 6092, 7060, 7291, 284, 1545, 301, 3248, 1278, 1012, 5797, 4016, 5579, 56999, 5604	196	790	19157	2.22698	0.999991	0.17045	16.8591
GOTERM_BP_ALL	GO:0051094~positive regulation of developmental process	28	12.5561	0.00305483	3082, 6792, 92304, 6014, 9500, 4135, 6092, 51760, 654, 55885, 3872, 7535, 5579, 7538, 84189, 56999, 6604, 6660, 6786, 7291, 6281, 339479, 81544, 1545, 301, 567, 40, 5604	196	1514	19157	1.80761	0.999992	0.17045	16.8591
GOTERM_CC_ALL	GO:0098552~side of membrane	17	7.62332	0.00334733	349667, 7056, 9332, 2350, 54331, 2786, 301, 2775, 59345, 57664, 567, 1012, 2783, 8516, 7535, 6503, 80274	214	703	20163	2.27843	0.835342	0.0400191	3.53329
GOTERM_CC_ALL	GO:0031012~extracellular matrix	11	4.93274	0.00357006	25903, 349667, 1278, 8857, 2331, 4016, 7060, 56999, 4239, 84628, 10446	214	342	20163	3.03046	0.853997	0.0417542	3.68648
GOTERM_BP_ALL	GO:0072359~circulatory system development	24	10.7623	0.00366868	3082, 5294, 5175, 4892, 6786, 5950, 6092, 7060, 7291, 284, 8470, 1545, 301, 3248, 1278, 1012, 5797, 10021, 4016, 5579, 56999, 80274, 5604, 6604	196	1234	19157	1.90094	0.999999	0.201778	19.9576
GOTERM_CC_ALL	GO:0032589~neuron projection membrane	5	2.24215	0.00371923	2558, 2556, 2564, 8516, 6092	214	60	20163	7.85164	0.865296	0.042183	3.72433
GOTERM_CC_ALL	GO:0098936~intrinsic component of postsynaptic membrane	7	3.13901	0.00376354	2900, 27253, 2558, 2556, 254263, 4986, 146395	214	140	20163	4.71098	0.868481	0.042183	3.72433
GOTERM_CC_ALL	GO:0099503~secretory vesicle	22	9.86547	0.00386718	3082, 115827, 131375, 7200, 5175, 148281, 5650, 132204, 340061, 246213, 203068, 1675, 51760, 567, 4016, 4852, 6622, 967, 5689, 51138, 4986, 5768	214	1051	20163	1.97225	0.875641	0.0424601	3.7488
GOTERM_BP_ALL	GO:0009888~tissue development	34	15.2466	0.00387591	3082, 4892, 9500, 6092, 8470, 203068, 654, 1278, 57664, 3872, 8407, 7538, 84189, 56999, 5175, 6660, 5650, 6786, 5950, 81839, 7291, 84628, 54360, 1545, 64919, 389, 301, 326, 8516, 844, 10021, 4852, 80274, 5604	196	2009	19157	1.65413	1	0.210173	20.788
GOTERM_BP_ALL	GO:0030199~collagen fibril organization	5	2.24215	0.0041088	1545, 1278, 2331, 4016, 7092	196	64	19157	7.63592	1	0.219707	21.731
GOTERM_BP_ALL	GO:0071840~cellular component organization or biogenesis	90	40.3587	0.00422979	3082, 25903, 349667, 6792, 92304, 4892, 4135, 23089, 23167, 2350, 122402, 203068, 84885, 51760, 4929, 2786, 1012, 3872, 6622, 5579, 57626, 115827, 131375, 404672, 7138, 166614, 7291, 7092, 6281, 84628, 163782, 284, 165, 27253, 1545, 64919, 51451, 567, 80115, 27255, 844, 4016, 8935, 4852, 967, 10100, 8739, 9168, 132671, 6014, 112464, 9721, 2331, 26059, 6092, 23787, 8470, 4628, 654, 1278, 5797, 841…	196	6945	19157	1.26661	1	0.223078	22.0644
GOTERM_BP_ALL	GO:0048513~animal organ development	53	23.7668	0.00444886	3082, 4892, 9500, 4929, 57664, 3872, 57626, 6482, 5950, 166614, 81839, 7291, 94233, 84628, 54360, 284, 2558, 1545, 64919, 3248, 567, 326, 844, 10021, 4852, 10100, 80274, 6092, 8470, 1316, 4826, 29760, 654, 59345, 1278, 1397, 5797, 7535, 7538, 84189, 56999, 6604, 124925, 5175, 6660, 6786, 7038, 246213, 5090, 301, 2775, 8516, 5604	196	3610	19157	1.43496	1	0.231461	22.8936
GOTERM_BP_ALL	GO:0048522~positive regulation of cellular process	78	34.9776	0.00455999	3082, 7200, 6792, 92304, 9500, 5026, 4135, 2350, 23643, 3957, 84885, 51760, 4929, 57664, 55885, 1012, 23286, 3872, 6622, 5579, 120425, 5935, 5950, 7291, 6281, 54360, 284, 1545, 64919, 3248, 567, 80115, 326, 27255, 844, 4852, 967, 80274, 8739, 6014, 5321, 112464, 7060, 6092, 23787, 4628, 1316, 4826, 654, 1397, 7535, 7538, 84189, 4986, 56999, 6604, 3779, 11127, 5294, 8685, 5175, 6660, 6786, 340061,…	196	5845	19157	1.30431	1	0.23166	22.9133
GOTERM_BP_ALL	GO:0048518~positive regulation of biological process	85	38.1166	0.0046023	3082, 7200, 6792, 92304, 9500, 5026, 4135, 2350, 23643, 3957, 84885, 51760, 4929, 57664, 55885, 1012, 23286, 3872, 6622, 5579, 5733, 120425, 5935, 7056, 5950, 7291, 6281, 54360, 284, 1545, 64919, 3248, 567, 80115, 326, 27255, 844, 4852, 967, 80274, 8739, 6014, 5321, 112464, 7060, 6092, 23787, 4628, 1316, 4826, 29760, 1675, 654, 1397, 7535, 7538, 84189, 4986, 56999, 6604, 3779, 11127, 5294, 8685, …	196	6495	19157	1.27912	1	0.23166	22.9133
GOTERM_BP_ALL	GO:0009605~response to external stimulus	42	18.8341	0.00463321	3082, 5321, 6750, 6332, 6092, 7060, 2350, 23643, 2920, 4929, 1675, 654, 1012, 5797, 6622, 5733, 7538, 84189, 4986, 56999, 120425, 5294, 7056, 5650, 340061, 220441, 220001, 58189, 94233, 284, 92196, 1545, 64919, 301, 3248, 567, 27255, 4016, 4852, 967, 40, 5604	196	2685	19157	1.52889	1	0.23166	22.9133
GOTERM_CC_ALL	GO:0098794~postsynapse	16	7.17489	0.0046535	6792, 5026, 254263, 146395, 2900, 27253, 2558, 2556, 2564, 8516, 6622, 6503, 11178, 4986, 40, 124925	214	662	20163	2.27721	0.918685	0.0494773	4.36835
GOTERM_CC_ALL	GO:0046658~anchored component of plasma membrane	5	2.24215	0.00469023	349667, 27255, 2350, 123904, 84628	214	64	20163	7.36091	0.920284	0.0494773	4.36835
GOTERM_BP_ALL	GO:0048583~regulation of response to stimulus	60	26.9058	0.00487428	3082, 9500, 5026, 23089, 27128, 23643, 4929, 2786, 57664, 55885, 1012, 23286, 6622, 5579, 5733, 6503, 7056, 6002, 7138, 7291, 254263, 284, 146395, 1545, 567, 27255, 844, 4852, 967, 80274, 8739, 6014, 5321, 112464, 7060, 6092, 23787, 29760, 1675, 654, 7535, 7538, 4986, 124925, 5294, 8685, 5650, 340061, 9577, 220441, 58189, 389, 147, 301, 8516, 84253, 1608, 84058, 4239, 5604	196	4237	19157	1.38409	1	0.238938	23.6331
GOTERM_BP_ALL	GO:0051240~positive regulation of multicellular organismal process	32	14.3498	0.00494683	3082, 6792, 6014, 5321, 9500, 4135, 6092, 23643, 51760, 654, 3872, 7535, 5579, 5733, 84189, 6604, 5294, 6660, 7056, 6786, 340061, 7291, 339479, 284, 81544, 1545, 147, 301, 567, 326, 40, 5604	196	1882	19157	1.66189	1	0.238938	23.6331
GOTERM_BP_ALL	GO:0061564~axon development	13	5.8296	0.00496494	349667, 6792, 4135, 6092, 84628, 64919, 4929, 27255, 5797, 55118, 10100, 84189, 5604	196	496	19157	2.56173	1	0.238938	23.6331
GOTERM_BP_ALL	GO:0030030~cell projection organization	28	12.5561	0.00520226	3082, 349667, 6792, 6014, 4135, 9721, 6092, 4929, 51760, 1012, 5797, 84189, 57626, 11127, 124925, 84628, 64919, 2775, 567, 27255, 8516, 4852, 1608, 55118, 11178, 10100, 123904, 5604	196	1575	19157	1.7376	1	0.247268	24.457
GOTERM_BP_ALL	GO:0030001~metal ion transport	19	8.52018	0.00544186	5294, 7991, 7223, 6332, 6786, 5026, 246213, 80228, 2775, 567, 844, 10021, 6622, 967, 5579, 4986, 40, 3779, 54836	196	909	19157	2.04297	1	0.250205	24.7476
GOTERM_BP_ALL	GO:0001944~vasculature development	18	8.07175	0.00548508	3082, 5294, 5175, 6786, 6092, 7060, 7291, 284, 1545, 301, 3248, 1278, 1012, 5797, 4016, 5579, 56999, 5604	196	839	19157	2.09692	1	0.250205	24.7476
GOTERM_BP_ALL	GO:0072358~cardiovascular system development	18	8.07175	0.00548508	3082, 5294, 5175, 6786, 6092, 7060, 7291, 284, 1545, 301, 3248, 1278, 1012, 5797, 4016, 5579, 56999, 5604	196	839	19157	2.09692	1	0.250205	24.7476
GOTERM_BP_ALL	GO:0009967~positive regulation of signal transduction	29	13.0045	0.00552401	3082, 6014, 9500, 112464, 5026, 6092, 23643, 654, 57664, 55885, 1012, 23286, 7535, 5579, 4986, 5294, 8685, 340061, 284, 1545, 389, 147, 27255, 8516, 4852, 967, 80274, 5604, 8739	196	1660	19157	1.7075	1	0.250205	24.7476
GOTERM_MF_ALL	GO:0022834~ligand-gated channel activity	7	3.13901	0.00559071	2900, 2558, 2556, 2564, 5026, 10021, 40	206	147	18765	4.33773	0.974863	0.594051	59.4051
GOTERM_MF_ALL	GO:0015276~ligand-gated ion channel activity	7	3.13901	0.00559071	2900, 2558, 2556, 2564, 5026, 10021, 40	206	147	18765	4.33773	0.974863	0.594051	59.4051
GOTERM_BP_ALL	GO:0007187~G-protein coupled receptor signaling pathway, coupled to cyclic nucleotide second messenger	9	4.03587	0.00563404	54331, 8685, 147, 2775, 301, 6014, 4852, 5733, 4986	196	263	19157	3.34471	1	0.252222	24.947
GOTERM_CC_ALL	GO:0098562~cytoplasmic side of membrane	8	3.58744	0.00571473	54331, 2786, 2775, 59345, 57664, 2783, 7535, 6503	214	202	20163	3.73147	0.954194	0.0591255	5.22019
GOTERM_BP_ALL	GO:0010039~response to iron ion	4	1.79372	0.00579223	48, 654, 567, 6622	196	36	19157	10.86	1	0.256323	25.3527
GOTERM_MF_ALL	GO:0008503~benzodiazepine receptor activity	3	1.34529	0.00612177	2558, 2556, 2564	206	11	18765	24.8433	0.982303	0.594051	59.4051
GOTERM_MF_ALL	GO:0015279~store-operated calcium channel activity	3	1.34529	0.00612177	7223, 6786, 80228	206	11	18765	24.8433	0.982303	0.594051	59.4051
GOTERM_BP_ALL	GO:0006954~inflammatory response	17	7.62332	0.00646395	3082, 5294, 9332, 8534, 58189, 2350, 23643, 29760, 2920, 301, 654, 4852, 6622, 5733, 7538, 10100, 80274	196	783	19157	2.12206	1	0.282168	27.909
GOTERM_BP_ALL	GO:0050767~regulation of neurogenesis	18	8.07175	0.00658308	3082, 349667, 6792, 6014, 4135, 6092, 339479, 84628, 81544, 64919, 51760, 654, 567, 1608, 11178, 5604, 6604, 124925	196	855	19157	2.05768	1	0.282168	27.909
GOTERM_BP_ALL	GO:0033993~response to lipid	20	8.96861	0.00666852	7200, 7056, 6750, 5950, 58189, 23643, 339479, 54331, 2920, 1545, 301, 3248, 654, 55885, 567, 4016, 6622, 7538, 4986, 3779	196	1000	19157	1.9548	1	0.282168	27.909
GOTERM_BP_ALL	GO:0007417~central nervous system development	21	9.41704	0.0067207	7223, 166614, 246213, 5090, 6092, 4826, 2558, 64919, 4929, 2775, 59345, 567, 27255, 8516, 4852, 10100, 40, 57626, 5604, 10842, 124925	196	1074	19157	1.91111	1	0.282168	27.909
GOTERM_BP_ALL	GO:0014059~regulation of dopamine secretion	4	1.79372	0.00674272	148281, 51760, 6622, 4986	196	38	19157	10.2884	1	0.282168	27.909
GOTERM_BP_ALL	GO:0051179~localization	84	37.6682	0.00688153	3082, 7200, 148281, 6792, 48, 6750, 9500, 6511, 5026, 4135, 23089, 118429, 23167, 2350, 2900, 203068, 84885, 51760, 4929, 1012, 23286, 6622, 5579, 5733, 120425, 54836, 115827, 5950, 166614, 135138, 7291, 254263, 80228, 6281, 84628, 284, 146395, 27253, 2558, 1545, 64919, 2556, 567, 326, 844, 10021, 967, 9168, 6014, 7223, 6332, 5321, 26059, 7060, 2172, 4628, 4826, 2920, 654, 2564, 5797, 7535, 7538,…	196	6491	19157	1.26485	1	0.28488	28.1773
GOTERM_CC_ALL	GO:0044444~cytoplasmic part	128	57.3991	0.00695538	3082, 7200, 8534, 6511, 5026, 27128, 23167, 118429, 122402, 203068, 51760, 2786, 2783, 23286, 3872, 8407, 6622, 6503, 115827, 131375, 6482, 7056, 6002, 254263, 2558, 3248, 55577, 80115, 10021, 8935, 4852, 51138, 200407, 7223, 5321, 2331, 7060, 23544, 2172, 23787, 64859, 4628, 29760, 5797, 4986, 5955, 54935, 124925, 5294, 8685, 5175, 7991, 340061, 6786, 246213, 23034, 339479, 57414, 301, 389, 5689…	214	10290	20163	1.17202	0.976601	0.0706037	6.2336
GOTERM_BP_ALL	GO:0051932~synaptic transmission, GABAergic	4	1.79372	0.00725062	2558, 2556, 84885, 2564	196	39	19157	10.0246	1	0.293404	29.0204
GOTERM_BP_ALL	GO:0050678~regulation of epithelial cell proliferation	11	4.93274	0.00728047	64919, 654, 567, 9500, 1012, 5797, 7538, 7060, 7291, 58189, 120425	196	394	19157	2.72878	1	0.293404	29.0204
GOTERM_BP_ALL	GO:0007186~G-protein coupled receptor signaling pathway	24	10.7623	0.00739576	5294, 8685, 6014, 6002, 6750, 26996, 94233, 92196, 54331, 2558, 2556, 2786, 301, 3248, 147, 2775, 59345, 2564, 2783, 4852, 6622, 5733, 1608, 4986	196	1309	19157	1.79202	1	0.293404	29.0204
GOTERM_BP_ALL	GO:0001654~eye development	11	4.93274	0.00740004	64919, 1545, 654, 5950, 5797, 246213, 5090, 7291, 84189, 94233, 6604	196	395	19157	2.72187	1	0.293404	29.0204
GOTERM_BP_ALL	GO:0072672~neutrophil extravasation	3	1.34529	0.00746847	5294, 5175, 120425	196	13	19157	22.5553	1	0.293404	29.0204
GOTERM_MF_ALL	GO:0005216~ion channel activity	12	5.38117	0.00753355	2900, 2558, 2556, 7223, 6332, 6786, 2564, 5026, 10021, 80228, 40, 3779	206	427	18765	2.55997	0.993045	0.594051	59.4051
GOTERM_BP_ALL	GO:0010975~regulation of neuron projection development	13	5.8296	0.00802261	3082, 349667, 6792, 6014, 4135, 6092, 84628, 51760, 567, 1608, 11178, 5604, 124925	196	528	19157	2.40647	1	0.305903	30.2566
GOTERM_BP_ALL	GO:0007155~cell adhesion	27	12.1076	0.00807649	6092, 7060, 2350, 4628, 3957, 654, 1012, 5797, 7535, 56999, 120425, 5294, 5175, 6281, 84628, 284, 27253, 1545, 1004, 301, 567, 27255, 8516, 4852, 967, 4239, 10446	196	1551	19157	1.70147	1	0.305903	30.2566
GOTERM_BP_ALL	GO:0007156~homophilic cell adhesion via plasma membrane adhesion molecules	7	3.13901	0.00810894	27253, 5175, 1004, 1012, 27255, 5797, 6092	196	171	19157	4.00104	1	0.305903	30.2566
GOTERM_BP_ALL	GO:0034762~regulation of transmembrane transport	13	5.8296	0.00811926	5294, 6332, 6786, 7291, 254263, 146395, 844, 10021, 6622, 967, 4986, 40, 3779	196	529	19157	2.40192	1	0.305903	30.2566
GOTERM_BP_ALL	GO:0007423~sensory organ development	14	6.27803	0.00818389	5950, 246213, 5090, 7291, 94233, 54360, 2558, 1545, 64919, 654, 8516, 5797, 84189, 6604	196	596	19157	2.2959	1	0.305903	30.2566
GOTERM_CC_ALL	GO:0048471~perinuclear region of cytoplasm	17	7.62332	0.00846465	115827, 148281, 6792, 340061, 4135, 8470, 81544, 57414, 1012, 23286, 2783, 5797, 10021, 4852, 6622, 54836, 124925	214	776	20163	2.06409	0.989677	0.083342	7.35826
GOTERM_BP_ALL	GO:0022610~biological adhesion	27	12.1076	0.00853861	6092, 7060, 2350, 4628, 3957, 654, 1012, 5797, 7535, 56999, 120425, 5294, 5175, 6281, 84628, 284, 27253, 1545, 1004, 301, 567, 27255, 8516, 4852, 967, 4239, 10446	196	1558	19157	1.69382	1	0.31327	30.9852
GOTERM_MF_ALL	GO:0022851~GABA-gated chloride ion channel activity	3	1.34529	0.00855804	2558, 2556, 2564	206	13	18765	21.0213	0.996471	0.594051	59.4051
GOTERM_BP_ALL	GO:0098742~cell-cell adhesion via plasma-membrane adhesion molecules	9	4.03587	0.00859733	27253, 5175, 1004, 1012, 27255, 5797, 6092, 120425, 84628	196	283	19157	3.10833	1	0.31327	30.9852
GOTERM_BP_ALL	GO:0007416~synapse assembly	7	3.13901	0.00863405	27253, 84885, 6622, 6092, 84189, 40, 84628	196	173	19157	3.95479	1	0.31327	30.9852
GOTERM_CC_ALL	GO:0099501~exocytic vesicle membrane	6	2.69058	0.008675	115827, 148281, 132204, 246213, 6622, 4986	214	119	20163	4.75057	0.99079	0.083342	7.35826
GOTERM_CC_ALL	GO:0030672~synaptic vesicle membrane	6	2.69058	0.008675	115827, 148281, 132204, 246213, 6622, 4986	214	119	20163	4.75057	0.99079	0.083342	7.35826
GOTERM_BP_ALL	GO:0007420~brain development	17	7.62332	0.00870646	166614, 246213, 5090, 6092, 4826, 2558, 64919, 4929, 2775, 59345, 567, 8516, 4852, 10100, 57626, 5604, 124925	196	809	19157	2.05386	1	0.31327	30.9852
GOTERM_MF_ALL	GO:0005230~extracellular ligand-gated ion channel activity	5	2.24215	0.00877495	2900, 2558, 2556, 2564, 5026	206	74	18765	6.15488	0.996944	0.594051	59.4051
GOTERM_MF_ALL	GO:0005102~receptor binding	31	13.9013	0.00878589	3082, 7200, 92304, 6014, 6750, 7060, 23643, 29760, 2920, 203068, 4929, 654, 7535, 5579, 6503, 4986, 120425, 6604, 5294, 8685, 9577, 135138, 7038, 54360, 284, 2558, 2775, 301, 8516, 4852, 4239	206	1749	18765	1.61456	0.996966	0.594051	59.4051
GOTERM_BP_ALL	GO:0050808~synapse organization	10	4.4843	0.0088576	4628, 27253, 84885, 26059, 6622, 6092, 84189, 40, 84628, 124925	196	344	19157	2.84127	1	0.315757	31.2312
GOTERM_CC_ALL	GO:0098982~GABA-ergic synapse	5	2.24215	0.00898581	27253, 2558, 2556, 1012, 26059	214	77	20163	6.11816	0.99222	0.0848134	7.48817
GOTERM_MF_ALL	GO:0022838~substrate-specific channel activity	12	5.38117	0.00938005	2900, 2558, 2556, 7223, 6332, 6786, 2564, 5026, 10021, 80228, 40, 3779	206	441	18765	2.4787	0.997954	0.594051	59.4051
GOTERM_CC_ALL	GO:0099056~integral component of presynaptic membrane	5	2.24215	0.00939488	2900, 27253, 2558, 6511, 4986	214	78	20163	6.03972	0.99377	0.0871456	7.69408
GOTERM_BP_ALL	GO:0085029~extracellular matrix assembly	4	1.79372	0.0101253	1278, 5768, 4239, 84628	196	44	19157	8.88544	1	0.357638	35.3737
GOTERM_BP_ALL	GO:0006812~cation transport	22	9.86547	0.0105322	5294, 7991, 7223, 6332, 6786, 5026, 246213, 7291, 80228, 254263, 146395, 2775, 567, 844, 10021, 6622, 967, 5579, 4986, 40, 3779, 54836	196	1197	19157	1.79639	1	0.368628	36.4607
GOTERM_BP_ALL	GO:0051234~establishment of localization	65	29.148	0.0112195	7200, 148281, 48, 6511, 5026, 4135, 23089, 118429, 2350, 2900, 203068, 84885, 51760, 1012, 23286, 6622, 5579, 5733, 54836, 115827, 5950, 7291, 254263, 80228, 6281, 284, 146395, 27253, 2558, 2556, 567, 844, 10021, 967, 6014, 7223, 6332, 5321, 26059, 2172, 4628, 4826, 654, 2564, 7538, 4986, 56999, 3779, 11127, 5294, 8685, 5175, 7991, 9332, 6786, 7038, 246213, 301, 2775, 8516, 84058, 152485, 40, 560…	196	4853	19157	1.30911	1	0.386271	38.2057
GOTERM_BP_ALL	GO:0050803~regulation of synapse structure or activity	7	3.13901	0.011237	203068, 246213, 6622, 6092, 84189, 40, 84628	196	183	19157	3.73868	1	0.386271	38.2057
GOTERM_CC_ALL	GO:0005887~integral component of plasma membrane	29	13.0045	0.011274	7223, 6332, 6511, 5026, 2900, 2564, 5797, 5733, 84189, 4986, 3779, 8685, 5175, 7056, 9332, 7991, 6786, 254263, 94233, 146395, 27253, 2558, 2556, 147, 8516, 10021, 967, 10100, 40	214	1686	20163	1.62062	0.997757	0.102736	9.07057
GOTERM_MF_ALL	GO:0005237~inhibitory extracellular ligand-gated ion channel activity	3	1.34529	0.0113565	2558, 2556, 2564	206	15	18765	18.2184	0.999449	0.594051	59.4051
GOTERM_CC_ALL	GO:0099568~cytoplasmic region	11	4.93274	0.011748	4628, 6792, 389, 7223, 6786, 1397, 26059, 6622, 5579, 103910, 11127	214	408	20163	2.54024	0.998267	0.102736	9.07057
GOTERM_CC_ALL	GO:0032590~dendrite membrane	4	1.79372	0.0119066	2558, 2556, 2564, 8516	214	45	20163	8.37508	0.99841	0.102736	9.07057
GOTERM_CC_ALL	GO:0045211~postsynaptic membrane	9	4.03587	0.0119476	2900, 27253, 2558, 2556, 2564, 254263, 4986, 11178, 146395	214	289	20163	2.93418	0.998445	0.102736	9.07057
GOTERM_BP_ALL	GO:0010507~negative regulation of autophagy	5	2.24215	0.012022	3082, 6622, 11178, 5768, 92196	196	87	19157	5.61723	1	0.408083	40.3631
GOTERM_CC_ALL	GO:0031256~leading edge membrane	7	3.13901	0.0120304	2558, 6792, 2556, 2564, 23286, 8516, 6092	214	179	20163	3.68457	0.998514	0.102736	9.07057
GOTERM_BP_ALL	GO:0006810~transport	63	28.2511	0.0121659	7200, 148281, 48, 6511, 5026, 4135, 23089, 118429, 2350, 2900, 203068, 84885, 51760, 1012, 23286, 6622, 5579, 5733, 54836, 115827, 5950, 7291, 254263, 80228, 6281, 284, 146395, 27253, 2558, 2556, 567, 844, 10021, 967, 6014, 7223, 6332, 5321, 26059, 2172, 4628, 4826, 654, 2564, 7538, 4986, 56999, 3779, 11127, 5294, 8685, 5175, 7991, 9332, 6786, 7038, 246213, 301, 2775, 84058, 40, 5604, 10204	196	4690	19157	1.31292	1	0.408083	40.3631
GOTERM_BP_ALL	GO:0032103~positive regulation of response to external stimulus	10	4.4843	0.0122858	5294, 7056, 5650, 654, 1012, 4852, 6622, 7060, 5733, 23643	196	363	19157	2.69256	1	0.408083	40.3631
GOTERM_BP_ALL	GO:0045597~positive regulation of cell differentiation	20	8.96861	0.0122955	3082, 6660, 6792, 92304, 6014, 4135, 6092, 7291, 6281, 339479, 81544, 301, 51760, 654, 55885, 7535, 7538, 56999, 5604, 6604	196	1063	19157	1.83894	1	0.408083	40.3631
GOTERM_CC_ALL	GO:0005901~caveola	5	2.24215	0.0125996	26509, 147, 7223, 112464, 1012	214	85	20163	5.54233	0.99891	0.105915	9.35125
GOTERM_BP_ALL	GO:0022604~regulation of cell morphogenesis	12	5.38117	0.012927	4628, 6792, 51760, 389, 301, 4135, 6092, 11178, 6281, 5604, 103910, 11127	196	496	19157	2.36467	1	0.425377	42.0737
GOTERM_BP_ALL	GO:0051962~positive regulation of nervous system development	13	5.8296	0.0132033	3082, 6792, 6014, 4135, 6092, 339479, 81544, 51760, 654, 84189, 40, 5604, 6604	196	565	19157	2.24888	1	0.430785	42.6086
GOTERM_CC_ALL	GO:0070382~exocytic vesicle	8	3.58744	0.0132112	115827, 148281, 51760, 132204, 246213, 6622, 51138, 4986	214	237	20163	3.18041	0.999219	0.109348	9.65435
GOTERM_BP_ALL	GO:0048646~anatomical structure formation involved in morphogenesis	22	9.86547	0.0133979	3082, 5294, 26509, 92304, 4892, 6786, 7138, 5950, 6092, 7060, 7291, 284, 1545, 301, 1012, 8516, 5797, 844, 5579, 56999, 5604, 6604	196	1225	19157	1.75533	1	0.431935	42.7223
GOTERM_BP_ALL	GO:0009887~animal organ morphogenesis	20	8.96861	0.0134629	3082, 6660, 6786, 9500, 5950, 81839, 5090, 6092, 7291, 84628, 64919, 2775, 654, 1278, 57664, 8516, 5797, 84189, 5604, 6604	196	1073	19157	1.8218	1	0.431935	42.7223
GOTERM_BP_ALL	GO:0032496~response to lipopolysaccharide	10	4.4843	0.0137916	2920, 7056, 3248, 654, 567, 4016, 6622, 7538, 4986, 23643	196	370	19157	2.64162	1	0.434565	42.9824
GOTERM_MF_ALL	GO:0005272~sodium channel activity	4	1.79372	0.013817	2900, 6332, 10021, 40	206	46	18765	7.92106	0.999893	0.594051	59.4051
GOTERM_MF_ALL	GO:0005246~calcium channel regulator activity	4	1.79372	0.013817	6786, 2783, 4852, 5579	206	46	18765	7.92106	0.999893	0.594051	59.4051
GOTERM_BP_ALL	GO:0034220~ion transmembrane transport	21	9.41704	0.0138245	5294, 7991, 7223, 6332, 6786, 6511, 5026, 80228, 254263, 146395, 2900, 2558, 2556, 2564, 844, 10021, 6622, 967, 4986, 40, 3779	196	1152	19157	1.78172	1	0.434565	42.9824
GOTERM_BP_ALL	GO:0006493~protein O-linked glycosylation	5	2.24215	0.013992	6482, 83857, 79623, 727936, 145173	196	91	19157	5.37032	1	0.434565	42.9824
GOTERM_BP_ALL	GO:0060284~regulation of cell development	19	8.52018	0.0139964	3082, 349667, 6792, 6014, 4135, 6092, 6281, 339479, 84628, 81544, 64919, 51760, 654, 567, 1608, 11178, 5604, 6604, 124925	196	1002	19157	1.85335	1	0.434565	42.9824
GOTERM_BP_ALL	GO:0060322~head development	17	7.62332	0.0143086	166614, 246213, 5090, 6092, 4826, 2558, 64919, 4929, 2775, 59345, 567, 8516, 4852, 10100, 57626, 5604, 124925	196	856	19157	1.94109	1	0.437948	43.3171
GOTERM_CC_ALL	GO:0031224~intrinsic component of membrane	82	36.7713	0.0143384	349667, 148281, 8534, 6511, 5026, 145173, 26996, 118429, 58475, 2350, 23643, 2900, 727936, 84885, 1012, 5733, 93109, 120425, 115827, 6482, 7056, 135138, 81839, 254263, 7092, 80228, 6281, 94233, 84628, 146395, 27253, 2558, 1545, 2556, 567, 27255, 10021, 967, 10100, 51338, 8739, 10863, 7223, 6332, 375057, 1043, 6092, 23544, 256130, 23787, 114801, 4826, 83857, 2564, 5797, 84189, 4986, 3779, 124925, …	214	6212	20163	1.24372	0.999578	0.11688	10.3193
GOTERM_BP_ALL	GO:0032101~regulation of response to external stimulus	18	8.07175	0.0143417	3082, 5294, 7056, 5650, 5321, 340061, 6092, 58189, 7060, 23643, 301, 654, 1012, 4852, 6622, 5733, 7538, 5604	196	930	19157	1.89174	1	0.437948	43.3171
GOTERM_BP_ALL	GO:0034765~regulation of ion transmembrane transport	12	5.38117	0.0144466	5294, 6332, 6786, 844, 10021, 6622, 967, 254263, 4986, 40, 3779, 146395	196	504	19157	2.32714	1	0.437948	43.3171
GOTERM_MF_ALL	GO:1904315~transmitter-gated ion channel activity involved in regulation of postsynaptic membrane potential	4	1.79372	0.0146426	2900, 2558, 2556, 2564	206	47	18765	7.75253	0.999938	0.594051	59.4051
GOTERM_BP_ALL	GO:0042330~taxis	14	6.27803	0.0146886	3082, 5294, 6092, 7060, 94233, 284, 2920, 64919, 301, 1012, 27255, 5797, 120425, 5604	196	643	19157	2.12808	1	0.441805	43.6985
GOTERM_CC_ALL	GO:0034702~ion channel complex	9	4.03587	0.0149589	2900, 2558, 2556, 7223, 6332, 2564, 10021, 254263, 3779	214	301	20163	2.8172	0.999699	0.120118	10.6052
GOTERM_BP_ALL	GO:0009966~regulation of signal transduction	45	20.1794	0.015542	3082, 6014, 9500, 112464, 5026, 23089, 27128, 6092, 23643, 23787, 4929, 2786, 654, 57664, 55885, 1012, 23286, 6622, 7535, 5579, 6503, 4986, 124925, 5294, 8685, 6002, 340061, 220441, 7291, 254263, 284, 146395, 1545, 389, 147, 27255, 8516, 84253, 4852, 967, 1608, 84058, 80274, 5604, 8739	196	3147	19157	1.39761	1	0.463849	45.8789
GOTERM_CC_ALL	GO:0031091~platelet alpha granule	5	2.24215	0.0158428	3082, 5175, 1675, 6622, 5768	214	91	20163	5.1769	0.999814	0.125345	11.0667
GOTERM_BP_ALL	GO:0044710~single-organism metabolic process	56	25.1121	0.015977	3082, 48, 8534, 9500, 145173, 23167, 79178, 283209, 727936, 435, 55885, 23286, 6622, 318, 6482, 5950, 7291, 54360, 284, 1545, 3248, 2632, 55577, 567, 4016, 4852, 967, 5502, 132671, 6014, 5321, 112464, 1043, 2172, 83857, 79873, 654, 1278, 7538, 4986, 5294, 8685, 7991, 6786, 340061, 5092, 81544, 57414, 79623, 147, 301, 1608, 84058, 11332, 4239, 5604	196	4121	19157	1.32818	1	0.473166	46.8004
GOTERM_CC_ALL	GO:0031252~cell leading edge	11	4.93274	0.0161527	4628, 2558, 6792, 2556, 2564, 23286, 8516, 5797, 6092, 54836, 8470	214	429	20163	2.41589	0.999843	0.125944	11.1196
GOTERM_MF_ALL	GO:0099095~ligand-gated anion channel activity	3	1.34529	0.0161969	2558, 2556, 2564	206	18	18765	15.182	0.999978	0.594051	59.4051
GOTERM_MF_ALL	GO:0015267~channel activity	12	5.38117	0.0163116	2900, 2558, 2556, 7223, 6332, 6786, 2564, 5026, 10021, 80228, 40, 3779	206	478	18765	2.28683	0.99998	0.594051	59.4051
GOTERM_MF_ALL	GO:0022803~passive transmembrane transporter activity	12	5.38117	0.0164873	2900, 2558, 2556, 7223, 6332, 6786, 2564, 5026, 10021, 80228, 40, 3779	206	479	18765	2.28206	0.999982	0.594051	59.4051
GOTERM_CC_ALL	GO:1902711~GABA-A receptor complex	3	1.34529	0.0168765	2558, 2556, 2564	214	19	20163	14.8768	0.999895	0.129708	11.4519
GOTERM_MF_ALL	GO:0099529~neurotransmitter receptor activity involved in regulation of postsynaptic membrane potential	4	1.79372	0.0172839	2900, 2558, 2556, 2564	206	50	18765	7.28738	0.999989	0.594051	59.4051
GOTERM_BP_ALL	GO:0044849~estrous cycle	3	1.34529	0.0173634	1545, 301, 4986	196	20	19157	14.661	1	0.5103	50.4733
GOTERM_CC_ALL	GO:0098563~intrinsic component of synaptic vesicle membrane	4	1.79372	0.0175752	115827, 132204, 246213, 4986	214	52	20163	7.24766	0.999928	0.133175	11.758
GOTERM_BP_ALL	GO:0051046~regulation of secretion	14	6.27803	0.01783	115827, 7200, 148281, 5321, 5950, 4628, 4826, 301, 51760, 654, 6622, 5733, 5579, 4986	196	660	19157	2.07327	1	0.520041	51.4368
GOTERM_MF_ALL	GO:0004890~GABA-A receptor activity	3	1.34529	0.0179737	2558, 2556, 2564	206	19	18765	14.383	0.999993	0.594051	59.4051
GOTERM_MF_ALL	GO:0042802~identical protein binding	35	15.6951	0.0180563	3082, 25903, 148281, 132671, 6750, 9500, 6092, 8470, 1278, 57664, 435, 1012, 5797, 6622, 120425, 5294, 5175, 6786, 340061, 7038, 7291, 6281, 5092, 284, 301, 3248, 567, 326, 844, 10021, 84058, 11332, 80274, 123904, 10204	206	2159	18765	1.47672	0.999994	0.594051	59.4051
GOTERM_BP_ALL	GO:0070887~cellular response to chemical stimulus	44	19.7309	0.0181167	3082, 7200, 148281, 5321, 6750, 2331, 23089, 6092, 7060, 2350, 23643, 54331, 2920, 4929, 51760, 654, 1278, 55885, 1012, 6622, 5579, 7538, 318, 4986, 120425, 3779, 54836, 5294, 131034, 6660, 340061, 135138, 7291, 339479, 284, 57414, 1545, 301, 3248, 567, 8516, 10021, 967, 5604	196	3090	19157	1.39176	1	0.52443	51.8709
GOTERM_BP_ALL	GO:0045666~positive regulation of neuron differentiation	10	4.4843	0.0186992	81544, 3082, 6792, 51760, 6014, 654, 4135, 6092, 339479, 5604	196	390	19157	2.50615	1	0.537254	53.1393
GOTERM_BP_ALL	GO:0051050~positive regulation of transport	18	8.07175	0.0189615	7200, 5321, 6786, 5026, 5950, 284, 4628, 4826, 301, 654, 567, 844, 6622, 967, 4986, 3779, 10204, 11127	196	960	19157	1.83262	1	0.5385	53.2625
GOTERM_BP_ALL	GO:0051952~regulation of amine transport	5	2.24215	0.0191413	7200, 148281, 51760, 6622, 4986	196	100	19157	4.88699	1	0.5385	53.2625
GOTERM_BP_ALL	GO:0002237~response to molecule of bacterial origin	10	4.4843	0.0191622	2920, 7056, 3248, 654, 567, 4016, 6622, 7538, 4986, 23643	196	391	19157	2.49974	1	0.5385	53.2625
GOTERM_MF_ALL	GO:0098960~postsynaptic neurotransmitter receptor activity	4	1.79372	0.0191829	2900, 2558, 2556, 2564	206	52	18765	7.00709	0.999997	0.601063	60.1063
GOTERM_CC_ALL	GO:0098588~bounding membrane of organelle	35	15.6951	0.0193701	148281, 132671, 8534, 5321, 4135, 27128, 118429, 23643, 23787, 84885, 59345, 2783, 6622, 4986, 115827, 6482, 8685, 5175, 7056, 9332, 132204, 6786, 340061, 246213, 220441, 254263, 94233, 57414, 79623, 301, 567, 844, 967, 5768, 10204	214	2242	20163	1.47087	0.999973	0.144738	12.7789
GOTERM_BP_ALL	GO:0071310~cellular response to organic substance	37	16.5919	0.0194405	3082, 7200, 6750, 2331, 23089, 6092, 2350, 23643, 54331, 2920, 4929, 654, 1278, 55885, 1012, 6622, 5579, 7538, 4986, 3779, 54836, 5294, 6660, 340061, 135138, 7291, 339479, 284, 57414, 1545, 301, 3248, 567, 8516, 10021, 967, 5604	196	2502	19157	1.44539	1	0.539137	53.3256
GOTERM_BP_ALL	GO:0071495~cellular response to endogenous stimulus	23	10.3139	0.019465	5294, 7200, 6660, 6750, 23089, 2331, 6092, 2350, 54331, 1545, 4929, 301, 3248, 654, 1278, 55885, 567, 1012, 8516, 10021, 6622, 5579, 7538	196	1350	19157	1.6652	1	0.539137	53.3256
GOTERM_BP_ALL	GO:0051051~negative regulation of transport	12	5.38117	0.0196484	7200, 2775, 301, 2564, 6622, 5733, 84058, 7291, 5579, 254263, 4986, 284	196	528	19157	2.22136	1	0.540331	53.4436
GOTERM_CC_ALL	GO:0030659~cytoplasmic vesicle membrane	16	7.17489	0.0198833	115827, 8685, 5175, 148281, 26509, 9332, 132204, 340061, 4135, 246213, 254263, 80115, 567, 6622, 967, 4986	214	785	20163	1.9204	0.99998	0.146537	12.9378
GOTERM_CC_ALL	GO:0005938~cell cortex	9	4.03587	0.0201593	4628, 389, 7223, 6786, 1397, 26059, 6622, 5579, 103910	214	318	20163	2.66659	0.999983	0.146564	12.9401
GOTERM_CC_ALL	GO:1902710~GABA receptor complex	3	1.34529	0.0204416	2558, 2556, 2564	214	21	20163	13.4599	0.999985	0.146634	12.9463
GOTERM_BP_ALL	GO:0042069~regulation of catecholamine metabolic process	3	1.34529	0.0208319	4929, 4852, 6622	196	22	19157	13.3282	1	0.555948	54.9883
GOTERM_BP_ALL	GO:0042053~regulation of dopamine metabolic process	3	1.34529	0.0208319	4929, 4852, 6622	196	22	19157	13.3282	1	0.555948	54.9883
GOTERM_BP_ALL	GO:0010035~response to inorganic substance	13	5.8296	0.0208702	3082, 131034, 148281, 48, 6786, 1545, 301, 51760, 2775, 654, 567, 6622, 3779	196	603	19157	2.10716	1	0.555948	54.9883
GOTERM_BP_ALL	GO:0098609~cell-cell adhesion	18	8.07175	0.0209172	5294, 5175, 6092, 7060, 84628, 3957, 27253, 1545, 1004, 301, 654, 567, 1012, 27255, 8516, 5797, 7535, 120425	196	971	19157	1.81186	1	0.555948	54.9883
GOTERM_BP_ALL	GO:1901700~response to oxygen-containing compound	28	12.5561	0.0209383	3082, 7200, 6750, 5026, 2350, 23643, 54331, 2920, 4929, 654, 1278, 6622, 5579, 7538, 4986, 3779, 5294, 7056, 5950, 58189, 339479, 1545, 2775, 301, 3248, 567, 10021, 4016	196	1763	19157	1.55231	1	0.555948	54.9883
GOTERM_MF_ALL	GO:0005544~calcium-dependent phospholipid binding	4	1.79372	0.0211926	131034, 51760, 301, 5321	206	54	18765	6.74757	0.999999	0.633852	63.3852
GOTERM_BP_ALL	GO:0051963~regulation of synapse assembly	5	2.24215	0.0217599	6622, 6092, 84189, 40, 84628	196	104	19157	4.69903	1	0.570359	56.4137
GOTERM_BP_ALL	GO:0097530~granulocyte migration	6	2.69058	0.0217774	5294, 5175, 2920, 301, 7060, 120425	196	156	19157	3.75922	1	0.570359	56.4137
GOTERM_BP_ALL	GO:0010033~response to organic substance	45	20.1794	0.022214	3082, 7200, 6750, 5026, 2331, 23089, 6092, 7060, 2350, 23643, 54331, 2920, 4929, 654, 1278, 55885, 1012, 6622, 5579, 7538, 4986, 3779, 54836, 5294, 6660, 7056, 340061, 135138, 5950, 58189, 7291, 339479, 284, 57414, 1545, 2775, 301, 3248, 567, 8516, 844, 10021, 4016, 967, 5604	196	3218	19157	1.36678	1	0.574743	56.8473
GOTERM_BP_ALL	GO:0050433~regulation of catecholamine secretion	4	1.79372	0.0222528	148281, 51760, 6622, 4986	196	59	19157	6.62643	1	0.574743	56.8473
GOTERM_BP_ALL	GO:0043010~camera-type eye development	9	4.03587	0.0223926	64919, 1545, 5950, 5797, 246213, 7291, 84189, 94233, 6604	196	337	19157	2.61026	1	0.574743	56.8473
GOTERM_BP_ALL	GO:0021879~forebrain neuron differentiation	4	1.79372	0.0232527	64919, 567, 166614, 6092	196	60	19157	6.51599	1	0.592867	58.6399
GOTERM_BP_ALL	GO:0071407~cellular response to organic cyclic compound	13	5.8296	0.0236103	5294, 340061, 2350, 54331, 1545, 301, 55885, 567, 10021, 6622, 7538, 5604, 3779	196	614	19157	2.06941	1	0.598023	59.1499
GOTERM_MF_ALL	GO:0016917~GABA receptor activity	3	1.34529	0.0237668	2558, 2556, 2564	206	22	18765	12.4217	1	0.679938	67.9938
GOTERM_BP_ALL	GO:0043410~positive regulation of MAPK cascade	12	5.38117	0.0238342	3082, 5294, 8685, 147, 6014, 9500, 112464, 23286, 4852, 4986, 5604, 284	196	544	19157	2.15602	1	0.59975	59.3207
GOTERM_BP_ALL	GO:0050432~catecholamine secretion	4	1.79372	0.0242767	148281, 51760, 6622, 4986	196	61	19157	6.40917	1	0.602941	59.6364
GOTERM_BP_ALL	GO:0051128~regulation of cellular component organization	40	17.9372	0.0242955	3082, 9168, 349667, 6792, 92304, 6014, 4135, 6092, 4628, 203068, 2786, 51760, 654, 1012, 3872, 6622, 84189, 11127, 124925, 58189, 7291, 6281, 163782, 84628, 284, 165, 389, 301, 51451, 80115, 567, 967, 1608, 84058, 11178, 152485, 40, 5604, 103910, 8739	196	2801	19157	1.39578	1	0.602941	59.6364
GOTERM_CC_ALL	GO:0030424~axon	12	5.38117	0.0244966	349667, 6332, 4135, 27255, 246213, 4852, 6622, 6092, 94233, 123904, 84628, 11127	214	526	20163	2.1495	0.999998	0.170381	15.0429
GOTERM_BP_ALL	GO:0046717~acid secretion	5	2.24215	0.0245875	7200, 301, 7223, 5321, 5733	196	108	19157	4.52499	1	0.602941	59.6364
GOTERM_BP_ALL	GO:0015837~amine transport	5	2.24215	0.0245875	7200, 148281, 51760, 6622, 4986	196	108	19157	4.52499	1	0.602941	59.6364
GOTERM_CC_ALL	GO:0031300~intrinsic component of organelle membrane	8	3.58744	0.0246206	115827, 132204, 340061, 5026, 246213, 220441, 4986, 5768	214	269	20163	2.80207	0.999999	0.170381	15.0429
GOTERM_CC_ALL	GO:0012506~vesicle membrane	16	7.17489	0.024702	115827, 8685, 5175, 148281, 26509, 9332, 132204, 340061, 4135, 246213, 254263, 80115, 567, 6622, 967, 4986	214	807	20163	1.86805	0.999999	0.170381	15.0429
GOTERM_BP_ALL	GO:0055065~metal ion homeostasis	14	6.27803	0.0248382	5294, 48, 7223, 6332, 6786, 5026, 1043, 147, 654, 567, 844, 6622, 5733, 5579	196	691	19157	1.98026	1	0.605235	59.8632
GOTERM_CC_ALL	GO:0030133~transport vesicle	11	4.93274	0.0252797	115827, 148281, 51760, 132204, 567, 4135, 246213, 6622, 51138, 254263, 4986	214	461	20163	2.24819	0.999999	0.172158	15.1998
GOTERM_CC_ALL	GO:0012505~endomembrane system	64	28.6996	0.0261693	3082, 7200, 148281, 48, 8534, 6511, 5026, 4135, 145173, 27128, 118429, 58475, 23643, 203068, 84885, 51760, 6622, 5733, 6503, 115827, 131375, 6482, 254263, 6281, 1545, 567, 844, 4016, 4852, 967, 51138, 51338, 200407, 5321, 2331, 7060, 23544, 83857, 1675, 1278, 4986, 56999, 5955, 124925, 5175, 26509, 7991, 5650, 132204, 6786, 340061, 246213, 339479, 81544, 57414, 389, 79623, 147, 301, 8516, 5689, 5…	214	4763	20163	1.26602	0.999999	0.175988	15.538
GOTERM_BP_ALL	GO:0006936~muscle contraction	9	4.03587	0.0271805	5294, 26509, 147, 2775, 6332, 7138, 844, 10021, 5733	196	350	19157	2.51331	1	0.658144	65.0964
GOTERM_MF_ALL	GO:0005261~cation channel activity	9	4.03587	0.0272054	2900, 7223, 6332, 6786, 5026, 10021, 80228, 40, 3779	206	326	18765	2.51482	1	0.736474	73.6474
GOTERM_CC_ALL	GO:1902495~transmembrane transporter complex	9	4.03587	0.0272449	2900, 2558, 2556, 7223, 6332, 2564, 10021, 254263, 3779	214	337	20163	2.51625	1	0.18096	15.9769
GOTERM_CC_ALL	GO:0008021~synaptic vesicle	7	3.13901	0.0280079	115827, 148281, 132204, 246213, 6622, 51138, 4986	214	217	20163	3.03934	1	0.183759	16.2241
GOTERM_BP_ALL	GO:0070838~divalent metal ion transport	11	4.93274	0.0282143	5294, 7991, 2775, 7223, 6786, 5026, 844, 6622, 5579, 80228, 54836	196	488	19157	2.20315	1	0.678908	67.1501
GOTERM_MF_ALL	GO:0022824~transmitter-gated ion channel activity	4	1.79372	0.0291008	2900, 2558, 2556, 2564	206	61	18765	5.97326	1	0.736474	73.6474
GOTERM_MF_ALL	GO:0022835~transmitter-gated channel activity	4	1.79372	0.0291008	2900, 2558, 2556, 2564	206	61	18765	5.97326	1	0.736474	73.6474
GOTERM_BP_ALL	GO:0072511~divalent inorganic cation transport	11	4.93274	0.0293186	5294, 7991, 2775, 7223, 6786, 5026, 844, 6622, 5579, 80228, 54836	196	492	19157	2.18524	1	0.695198	68.7614
GOTERM_BP_ALL	GO:0006952~defense response	28	12.5561	0.0293844	3082, 8534, 2350, 23643, 29760, 2920, 203068, 1675, 654, 6622, 7535, 5733, 7538, 6503, 4986, 5294, 8685, 9332, 5650, 340061, 58189, 2558, 301, 567, 4852, 10100, 4239, 80274	196	1817	19157	1.50617	1	0.695198	68.7614
GOTERM_BP_ALL	GO:0042127~regulation of cell proliferation	28	12.5561	0.0295625	92304, 5321, 6750, 9500, 7060, 2350, 2172, 654, 1012, 1397, 5797, 7535, 7538, 120425, 6604, 5950, 58189, 7291, 284, 1545, 64919, 301, 3248, 567, 8935, 4852, 5768, 5604	196	1818	19157	1.50534	1	0.695198	68.7614
GOTERM_BP_ALL	GO:0044057~regulation of system process	12	5.38117	0.0296136	3082, 5294, 147, 2775, 654, 7138, 844, 10021, 5090, 5733, 4986, 40	196	563	19157	2.08326	1	0.695198	68.7614
GOTERM_BP_ALL	GO:0050807~regulation of synapse organization	6	2.69058	0.0304269	203068, 6622, 6092, 84189, 40, 84628	196	171	19157	3.42947	1	0.709961	70.2216
GOTERM_BP_ALL	GO:0007214~gamma-aminobutyric acid signaling pathway	3	1.34529	0.0306234	2558, 2556, 2564	196	27	19157	10.86	1	0.710242	70.2494
GOTERM_BP_ALL	GO:0006935~chemotaxis	13	5.8296	0.0308138	3082, 5294, 6092, 7060, 284, 2920, 64919, 301, 1012, 27255, 5797, 120425, 5604	196	639	19157	1.98845	1	0.710379	70.2629
GOTERM_BP_ALL	GO:0030100~regulation of endocytosis	8	3.58744	0.031367	6014, 567, 1012, 6622, 967, 84058, 284, 11127	196	295	19157	2.65057	1	0.710633	70.2881
GOTERM_BP_ALL	GO:0010959~regulation of metal ion transport	10	4.4843	0.0313878	5294, 2775, 6786, 567, 5026, 844, 6622, 967, 4986, 3779	196	427	19157	2.28899	1	0.710633	70.2881
GOTERM_BP_ALL	GO:0050769~positive regulation of neurogenesis	11	4.93274	0.0317079	81544, 3082, 6792, 51760, 6014, 654, 4135, 6092, 339479, 5604, 6604	196	498	19157	2.15891	1	0.710633	70.2881
GOTERM_BP_ALL	GO:0007188~adenylate cyclase-modulating G-protein coupled receptor signaling pathway	7	3.13901	0.0317094	54331, 8685, 147, 2775, 6014, 5733, 4986	196	232	19157	2.94905	1	0.710633	70.2881
GOTERM_BP_ALL	GO:0009719~response to endogenous stimulus	27	12.1076	0.0317944	7200, 6750, 5026, 2331, 23089, 6092, 2350, 54331, 4929, 654, 1278, 55885, 1012, 6622, 5579, 7538, 4986, 5294, 6660, 7056, 1545, 2775, 301, 3248, 567, 8516, 10021	196	1747	19157	1.51057	1	0.710633	70.2881
GOTERM_BP_ALL	GO:0009611~response to wounding	13	5.8296	0.0320993	5294, 349667, 26509, 7056, 5321, 58189, 389, 301, 1608, 7538, 120425, 80274, 5604	196	643	19157	1.97608	1	0.710633	70.2881
GOTERM_BP_ALL	GO:0048260~positive regulation of receptor-mediated endocytosis	4	1.79372	0.0321169	567, 967, 284, 11127	196	68	19157	5.7494	1	0.710633	70.2881
GOTERM_BP_ALL	GO:0071363~cellular response to growth factor stimulus	14	6.27803	0.0324518	3082, 6660, 23089, 2331, 7291, 301, 3248, 654, 1278, 8516, 6622, 967, 5579, 7538	196	718	19157	1.90579	1	0.713939	70.615
GOTERM_BP_ALL	GO:0046942~carboxylic acid transport	9	4.03587	0.0328011	7200, 301, 7223, 5321, 6511, 246213, 6622, 2350, 2172	196	363	19157	2.4233	1	0.715679	70.7871
GOTERM_BP_ALL	GO:0006950~response to stress	54	24.2152	0.0329026	3082, 349667, 7200, 8534, 6750, 2350, 23643, 203068, 4929, 6622, 318, 5733, 6503, 120425, 404672, 7056, 135138, 7291, 2558, 1545, 567, 844, 4852, 10100, 80274, 132671, 5321, 7060, 64859, 29760, 2920, 1675, 654, 7535, 7538, 4986, 3779, 5294, 8685, 26509, 9332, 5650, 340061, 9577, 220441, 58189, 92196, 57414, 389, 301, 2775, 1608, 4239, 5604	196	4107	19157	1.28511	1	0.715679	70.7871
GOTERM_BP_ALL	GO:0001655~urogenital system development	9	4.03587	0.0332286	5175, 3248, 301, 654, 9500, 5950, 8516, 6092, 284	196	364	19157	2.41664	1	0.718708	71.0867
GOTERM_BP_ALL	GO:1904062~regulation of cation transmembrane transport	9	4.03587	0.0337024	5294, 6786, 844, 6622, 967, 254263, 4986, 3779, 146395	196	365	19157	2.41002	1	0.720858	71.2994
GOTERM_BP_ALL	GO:0015849~organic acid transport	9	4.03587	0.0337024	7200, 301, 7223, 5321, 6511, 246213, 6622, 2350, 2172	196	365	19157	2.41002	1	0.720858	71.2994
GOTERM_BP_ALL	GO:0006816~calcium ion transport	10	4.4843	0.034877	5294, 2775, 7223, 6786, 5026, 844, 6622, 5579, 80228, 54836	196	436	19157	2.24174	1	0.741859	73.3766
GOTERM_CC_ALL	GO:0030054~cell junction	18	8.07175	0.0351972	5175, 7223, 4892, 23034, 8470, 1004, 301, 80115, 567, 1012, 2783, 8516, 5797, 7535, 51138, 6503, 120425, 5604	214	995	20163	1.70448	1	0.228146	20.143
GOTERM_CC_ALL	GO:0043204~perikaryon	6	2.69058	0.0361162	349667, 8516, 246213, 4852, 4986, 94233	214	172	20163	3.28673	1	0.231316	20.4229
GOTERM_BP_ALL	GO:0023061~signal release	10	4.4843	0.0361713	4826, 7200, 148281, 301, 654, 5950, 26059, 6622, 5579, 4986	196	439	19157	2.22642	1	0.759951	75.1661
GOTERM_BP_ALL	GO:0010720~positive regulation of cell development	12	5.38117	0.0363383	81544, 3082, 6792, 51760, 6014, 654, 4135, 6092, 6281, 339479, 5604, 6604	196	582	19157	2.01525	1	0.759951	75.1661
GOTERM_BP_ALL	GO:0008283~cell proliferation	30	13.4529	0.0364418	3082, 6750, 9500, 7060, 2350, 2172, 54331, 654, 1012, 1397, 5797, 7535, 7538, 120425, 6604, 5294, 6660, 5950, 58189, 7291, 284, 1545, 64919, 301, 3248, 567, 8935, 4852, 5768, 5604	196	2022	19157	1.45015	1	0.759951	75.1661
GOTERM_BP_ALL	GO:0006820~anion transport	13	5.8296	0.0365437	7200, 5321, 7223, 6511, 7038, 246213, 2350, 2172, 2558, 2556, 301, 2564, 6622	196	656	19157	1.93692	1	0.759951	75.1661
GOTERM_BP_ALL	GO:0060429~epithelium development	20	8.96861	0.0367145	3082, 5175, 9500, 81839, 6092, 7291, 64919, 203068, 389, 301, 654, 57664, 326, 3872, 4852, 8407, 7538, 84189, 80274, 5604	196	1198	19157	1.63172	1	0.759951	75.1661
GOTERM_CC_ALL	GO:1990351~transporter complex	9	4.03587	0.0369826	2900, 2558, 2556, 7223, 6332, 2564, 10021, 254263, 3779	214	359	20163	2.36205	1	0.234078	20.6668
GOTERM_BP_ALL	GO:0021872~forebrain generation of neurons	4	1.79372	0.0371209	64919, 567, 166614, 6092	196	72	19157	5.42999	1	0.764254	75.5917
GOTERM_MF_ALL	GO:0005515~protein binding	167	74.8879	0.037892	3082, 25903, 7200, 8534, 6750, 9500, 27128, 118429, 203068, 51760, 2786, 2783, 23286, 3872, 8407, 6622, 134121, 6503, 57626, 10534, 5935, 158798, 115827, 404672, 7056, 6002, 5950, 166614, 81839, 7291, 254263, 80228, 94233, 54360, 27253, 2558, 2556, 3248, 55577, 27255, 10021, 8935, 4852, 51138, 6014, 7223, 7060, 6092, 23787, 64859, 4628, 29760, 55220, 654, 5797, 4986, 5955, 54935, 124925, 5294, 13…	206	14172	18765	1.07341	1	0.892983	89.2983
GOTERM_MF_ALL	GO:0022836~gated channel activity	9	4.03587	0.0379993	2900, 2558, 2556, 6332, 2564, 5026, 10021, 40, 3779	206	348	18765	2.35583	1	0.892983	89.2983
GOTERM_BP_ALL	GO:0007409~axonogenesis	10	4.4843	0.0389947	64919, 6792, 4929, 4135, 27255, 5797, 6092, 84189, 5604, 84628	196	445	19157	2.1964	1	0.79373	78.5071
GOTERM_BP_ALL	GO:0009617~response to bacterium	15	6.72646	0.0390675	7056, 5650, 6332, 23643, 2920, 1675, 3248, 654, 567, 4016, 4852, 6622, 7538, 4986, 56999	196	814	19157	1.8011	1	0.79373	78.5071
GOTERM_BP_ALL	GO:0043270~positive regulation of ion transport	8	3.58744	0.0391711	7200, 5321, 6786, 5026, 844, 6622, 4986, 3779	196	309	19157	2.53048	1	0.79373	78.5071
GOTERM_BP_ALL	GO:0060259~regulation of feeding behavior	3	1.34529	0.0395137	7200, 4852, 4986	196	31	19157	9.45869	1	0.79648	78.7791
GOTERM_BP_ALL	GO:0033077~T cell differentiation in thymus	4	1.79372	0.0397639	64919, 567, 326, 7535	196	74	19157	5.28323	1	0.797349	78.865
GOTERM_BP_ALL	GO:0071603~endothelial cell-cell adhesion	2	0.896861	0.0401018	1545, 7060	196	4	19157	48.8699	1	0.799958	79.1232
GOTERM_BP_ALL	GO:1903530~regulation of secretion by cell	12	5.38117	0.0406898	115827, 4628, 4826, 7200, 148281, 51760, 301, 654, 5950, 6622, 5579, 4986	196	593	19157	1.97787	1	0.804449	79.5673
GOTERM_BP_ALL	GO:0007166~cell surface receptor signaling pathway	39	17.4888	0.0408754	3082, 349667, 6750, 5026, 2331, 23089, 6092, 58475, 23643, 8470, 2900, 29760, 2920, 4929, 1675, 654, 1278, 57664, 1012, 6622, 7535, 5579, 6503, 124925, 8685, 5175, 340061, 81839, 254263, 284, 146395, 1004, 301, 3248, 27255, 8516, 967, 84058, 80274	196	2821	19157	1.35124	1	0.804449	79.5673
GOTERM_BP_ALL	GO:0048259~regulation of receptor-mediated endocytosis	5	2.24215	0.0409538	567, 967, 84058, 284, 11127	196	127	19157	3.84802	1	0.804449	79.5673
GOTERM_BP_ALL	GO:0030203~glycosaminoglycan metabolic process	5	2.24215	0.0419514	3082, 6482, 8534, 54360, 284	196	128	19157	3.81796	1	0.815722	80.6823
GOTERM_BP_ALL	GO:1990266~neutrophil migration	5	2.24215	0.0419514	5294, 5175, 2920, 7060, 120425	196	128	19157	3.81796	1	0.815722	80.6823
GOTERM_BP_ALL	GO:0051937~catecholamine transport	4	1.79372	0.0424998	148281, 51760, 6622, 4986	196	76	19157	5.1442	1	0.822233	81.3263
GOTERM_MF_ALL	GO:0099106~ion channel regulator activity	5	2.24215	0.0427123	6786, 2783, 4852, 5579, 3779	206	120	18765	3.79551	1	0.969127	96.9127
GOTERM_BP_ALL	GO:0070848~response to growth factor	14	6.27803	0.0427543	3082, 6660, 23089, 2331, 7291, 301, 3248, 654, 1278, 8516, 6622, 967, 5579, 7538	196	748	19157	1.82935	1	0.82302	81.4042
GOTERM_BP_ALL	GO:0071621~granulocyte chemotaxis	5	2.24215	0.0460788	5294, 2920, 301, 7060, 120425	196	132	19157	3.70226	1	0.8783	86.8719
GOTERM_BP_ALL	GO:0043408~regulation of MAPK cascade	14	6.27803	0.0462505	3082, 5294, 8685, 6014, 9500, 112464, 284, 147, 55885, 23286, 4852, 84058, 4986, 5604	196	757	19157	1.80761	1	0.8783	86.8719
GOTERM_BP_ALL	GO:0046903~secretion	17	7.62332	0.0463104	5294, 115827, 7200, 148281, 5321, 7223, 5950, 26059, 4628, 4826, 301, 51760, 654, 6622, 5733, 5579, 4986	196	991	19157	1.67667	1	0.8783	86.8719
GOTERM_CC_ALL	GO:0031301~integral component of organelle membrane	7	3.13901	0.0466603	132204, 340061, 5026, 246213, 220441, 4986, 5768	214	245	20163	2.69199	1	0.291898	25.7717
GOTERM_MF_ALL	GO:0060089~molecular transducer activity	28	12.5561	0.0467043	349667, 5026, 26996, 118429, 6092, 2350, 23643, 2900, 2564, 5797, 7535, 5733, 4986, 8685, 5175, 7056, 9332, 94233, 92196, 2558, 2556, 147, 3248, 10021, 4852, 40, 5604, 10446	206	1767	18765	1.44345	1	0.991337	99.1337
GOTERM_MF_ALL	GO:0004872~receptor activity	28	12.5561	0.0467043	349667, 5026, 26996, 118429, 6092, 2350, 23643, 2900, 2564, 5797, 7535, 5733, 4986, 8685, 5175, 7056, 9332, 94233, 92196, 2558, 2556, 147, 3248, 10021, 4852, 40, 5604, 10446	206	1767	18765	1.44345	1	0.991337	99.1337
GOTERM_BP_ALL	GO:0006875~cellular metal ion homeostasis	12	5.38117	0.0471908	5294, 48, 147, 7223, 654, 6786, 5026, 844, 1043, 6622, 5733, 5579	196	608	19157	1.92907	1	0.884518	87.4868
GOTERM_BP_ALL	GO:0072001~renal system development	8	3.58744	0.0472054	5175, 3248, 654, 9500, 5950, 8516, 6092, 284	196	322	19157	2.42832	1	0.884518	87.4868
GOTERM_BP_ALL	GO:0098655~cation transmembrane transport	16	7.17489	0.0473274	5294, 7991, 7223, 6332, 6786, 5026, 80228, 254263, 146395, 844, 10021, 6622, 967, 4986, 40, 3779	196	915	19157	1.70911	1	0.884518	87.4868
GOTERM_BP_ALL	GO:0001525~angiogenesis	12	5.38117	0.0481083	3082, 5294, 1545, 301, 6786, 1012, 5797, 7060, 7291, 5579, 56999, 284	196	610	19157	1.92275	1	0.88625	87.6582
GOTERM_BP_ALL	GO:0008015~blood circulation	11	4.93274	0.0481131	5294, 26509, 147, 2775, 654, 1278, 4852, 10021, 40, 3779, 284	196	536	19157	2.00585	1	0.88625	87.6582
GOTERM_BP_ALL	GO:0006024~glycosaminoglycan biosynthetic process	4	1.79372	0.0482471	6482, 8534, 54360, 284	196	80	19157	4.88699	1	0.88625	87.6582
GOTERM_BP_ALL	GO:0040012~regulation of locomotion	19	8.52018	0.0486922	3082, 5294, 9168, 5175, 6750, 6092, 7060, 7291, 84628, 284, 1545, 389, 301, 326, 1012, 5797, 6622, 4986, 56999	196	1158	19157	1.60368	1	0.88625	87.6582
GOTERM_MF_ALL	GO:0046873~metal ion transmembrane transporter activity	10	4.4843	0.0488941	2900, 7991, 7223, 6332, 6786, 6511, 10021, 80228, 40, 3779	206	433	18765	2.10375	1	1	100
GOTERM_BP_ALL	GO:0003012~muscle system process	10	4.4843	0.0489546	5294, 26509, 147, 2775, 6332, 7138, 844, 10021, 5733, 8470	196	465	19157	2.10193	1	0.88625	87.6582
GOTERM_BP_ALL	GO:0009314~response to radiation	10	4.4843	0.0489546	404672, 7056, 301, 9577, 4852, 4986, 94233, 40, 4239, 64859	196	465	19157	2.10193	1	0.88625	87.6582
GOTERM_BP_ALL	GO:0010038~response to metal ion	9	4.03587	0.0490315	131034, 148281, 51760, 48, 654, 6786, 567, 6622, 3779	196	394	19157	2.23263	1	0.88625	87.6582
GOTERM_CC_ALL	GO:0044420~extracellular matrix component	5	2.24215	0.0492431	1278, 4016, 7060, 4239, 84628	214	130	20163	3.62383	1	0.304515	26.8856
GOTERM_BP_ALL	GO:1904000~positive regulation of eating behavior	2	0.896861	0.0498747	4852, 4986	196	5	19157	39.0959	1	0.894308	88.4552
GOTERM_BP_ALL	GO:0055080~cation homeostasis	14	6.27803	0.0499419	5294, 48, 7223, 6332, 6786, 5026, 1043, 147, 654, 567, 844, 6622, 5733, 5579	196	766	19157	1.78637	1	0.894308	88.4552
GOTERM_BP_ALL	GO:0031032~actomyosin structure organization	6	2.69058	0.0513254	4628, 389, 4892, 7138, 844, 6281	196	197	19157	2.97685	1	0.902044	89.2203
GOTERM_BP_ALL	GO:0021953~central nervous system neuron differentiation	6	2.69058	0.0513254	64919, 4929, 567, 166614, 4852, 6092	196	197	19157	2.97685	1	0.902044	89.2203
GOTERM_BP_ALL	GO:0035270~endocrine system development	5	2.24215	0.0515453	1545, 301, 654, 7038, 5604	196	137	19157	3.56715	1	0.902044	89.2203
GOTERM_BP_ALL	GO:0042476~odontogenesis	5	2.24215	0.0515453	64919, 2775, 1278, 6786, 7291	196	137	19157	3.56715	1	0.902044	89.2203
GOTERM_BP_ALL	GO:0007586~digestion	5	2.24215	0.0515453	48, 6750, 5950, 5733, 4986	196	137	19157	3.56715	1	0.902044	89.2203
GOTERM_CC_ALL	GO:0030426~growth cone	6	2.69058	0.0524129	81544, 6792, 6786, 26059, 6622, 80228	214	191	20163	2.95978	1	0.320433	28.291
GOTERM_BP_ALL	GO:0048812~neuron projection morphogenesis	12	5.38117	0.0528785	64919, 6792, 51760, 4929, 4135, 27255, 5797, 6092, 84189, 123904, 5604, 84628	196	620	19157	1.89174	1	0.919095	90.9069
GOTERM_BP_ALL	GO:0051270~regulation of cellular component movement	19	8.52018	0.0531648	3082, 5294, 9168, 5175, 6750, 7060, 7291, 254263, 84628, 284, 1545, 389, 301, 326, 1012, 5797, 10021, 56999, 11127	196	1171	19157	1.58587	1	0.919095	90.9069
GOTERM_BP_ALL	GO:0003013~circulatory system process	11	4.93274	0.0532359	5294, 26509, 147, 2775, 654, 1278, 4852, 10021, 40, 3779, 284	196	546	19157	1.96912	1	0.919095	90.9069
GOTERM_MF_ALL	GO:0004957~prostaglandin E receptor activity	2	0.896861	0.053448	3248, 5733	206	5	18765	36.4369	1	1	100
GOTERM_BP_ALL	GO:0040011~locomotion	29	13.0045	0.0540167	3082, 9168, 6792, 6750, 6092, 7060, 2920, 4929, 1012, 23286, 5797, 7535, 4986, 56999, 120425, 5294, 5175, 7291, 94233, 84628, 284, 1545, 64919, 389, 301, 326, 27255, 967, 5604	196	2011	19157	1.40947	1	0.926777	91.6667
GOTERM_BP_ALL	GO:0050772~positive regulation of axonogenesis	4	1.79372	0.0543549	6792, 4135, 6092, 5604	196	84	19157	4.65428	1	0.926777	91.6667
GOTERM_BP_ALL	GO:1905606~regulation of presynapse assembly	3	1.34529	0.0544082	6622, 84189, 84628	196	37	19157	7.92485	1	0.926777	91.6667
GOTERM_BP_ALL	GO:0098771~inorganic ion homeostasis	14	6.27803	0.0547247	5294, 48, 7223, 6332, 6786, 5026, 1043, 147, 654, 567, 844, 6622, 5733, 5579	196	777	19157	1.76108	1	0.926777	91.6667
GOTERM_BP_ALL	GO:0045765~regulation of angiogenesis	9	4.03587	0.0550467	3082, 1545, 301, 6786, 5797, 7060, 7291, 5579, 56999	196	403	19157	2.18277	1	0.926777	91.6667
GOTERM_BP_ALL	GO:0006874~cellular calcium ion homeostasis	10	4.4843	0.0551252	5294, 147, 7223, 6786, 5026, 844, 1043, 6622, 5733, 5579	196	476	19157	2.05336	1	0.926777	91.6667
GOTERM_CC_ALL	GO:0043679~axon terminus	5	2.24215	0.0551314	246213, 4852, 6622, 5579, 4986	214	135	20163	3.48962	1	0.333266	29.424
GOTERM_BP_ALL	GO:0051047~positive regulation of secretion	8	3.58744	0.055867	4628, 4826, 7200, 5321, 654, 5950, 6622, 4986	196	335	19157	2.33408	1	0.928266	91.8139
GOTERM_BP_ALL	GO:2000027~regulation of organ morphogenesis	6	2.69058	0.0558884	3082, 57664, 9500, 81839, 7291, 6092	196	202	19157	2.90316	1	0.928266	91.8139
GOTERM_BP_ALL	GO:0015844~monoamine transport	4	1.79372	0.0559371	148281, 51760, 6622, 4986	196	85	19157	4.59952	1	0.928266	91.8139
GOTERM_BP_ALL	GO:0050801~ion homeostasis	15	6.72646	0.0563984	5294, 48, 7223, 6332, 6786, 5026, 1043, 147, 654, 567, 844, 10021, 6622, 5733, 5579	196	859	19157	1.70675	1	0.931904	92.1738
GOTERM_BP_ALL	GO:1901698~response to nitrogen compound	18	8.07175	0.0569101	5294, 7056, 6750, 340061, 5026, 2350, 54331, 1545, 4929, 301, 2775, 1278, 567, 10021, 6622, 5579, 4986, 5604	196	1100	19157	1.59938	1	0.933382	92.3199
GOTERM_BP_ALL	GO:0033238~regulation of cellular amine metabolic process	3	1.34529	0.0570563	4929, 4852, 6622	196	38	19157	7.7163	1	0.933382	92.3199
GOTERM_BP_ALL	GO:0048514~blood vessel morphogenesis	13	5.8296	0.0572151	3082, 5294, 6786, 7060, 7291, 284, 1545, 301, 3248, 1012, 5797, 5579, 56999	196	705	19157	1.80229	1	0.933382	92.3199
GOTERM_CC_ALL	GO:0030427~site of polarized growth	6	2.69058	0.0583467	81544, 6792, 6786, 26059, 6622, 80228	214	197	20163	2.86963	1	0.348753	30.7914
GOTERM_BP_ALL	GO:0010565~regulation of cellular ketone metabolic process	5	2.24215	0.058553	3248, 301, 654, 6622, 7291	196	143	19157	3.41748	1	0.947181	93.6848
GOTERM_BP_ALL	GO:0006022~aminoglycan metabolic process	5	2.24215	0.058553	3082, 6482, 8534, 54360, 284	196	143	19157	3.41748	1	0.947181	93.6848
GOTERM_BP_ALL	GO:0071248~cellular response to metal ion	6	2.69058	0.0588259	131034, 148281, 51760, 654, 567, 6622	196	205	19157	2.86068	1	0.947613	93.7276
GOTERM_CC_ALL	GO:0098796~membrane protein complex	14	6.27803	0.0589898	6511, 340061, 6281, 54331, 2786, 1004, 2775, 59345, 80115, 567, 1012, 2783, 8516, 10021	214	757	20163	1.7425	1	0.348753	30.7914
GOTERM_BP_ALL	GO:0008219~cell death	31	13.9013	0.0597382	3082, 6750, 9500, 23089, 6092, 23787, 3957, 4929, 6622, 5579, 5733, 7538, 318, 5294, 6482, 9577, 135138, 220441, 7291, 284, 92196, 2558, 1545, 64919, 2632, 301, 3248, 51451, 4852, 40, 8739	196	2204	19157	1.37474	1	0.954489	94.4076
GOTERM_BP_ALL	GO:0042417~dopamine metabolic process	3	1.34529	0.0597485	4929, 4852, 6622	196	39	19157	7.51845	1	0.954489	94.4076
GOTERM_CC_ALL	GO:0016021~integral component of membrane	76	34.0807	0.0599085	148281, 8534, 6511, 5026, 145173, 26996, 118429, 58475, 23643, 2900, 727936, 84885, 5733, 93109, 120425, 6482, 7056, 135138, 81839, 254263, 7092, 80228, 6281, 94233, 146395, 27253, 2558, 1545, 2556, 567, 27255, 10021, 967, 10100, 51338, 8739, 10863, 7223, 6332, 375057, 1043, 6092, 23544, 256130, 23787, 114801, 4826, 83857, 2564, 5797, 84189, 4986, 3779, 124925, 8685, 5175, 26509, 7991, 9332, 1322…	214	6064	20163	1.18085	1	0.350094	30.9098
GOTERM_BP_ALL	GO:0006023~aminoglycan biosynthetic process	4	1.79372	0.0608139	6482, 8534, 54360, 284	196	88	19157	4.44272	1	0.958415	94.7959
GOTERM_CC_ALL	GO:0030285~integral component of synaptic vesicle membrane	3	1.34529	0.0609201	132204, 246213, 4986	214	38	20163	7.43839	1	0.350094	30.9098
GOTERM_BP_ALL	GO:0042221~response to chemical	58	26.009	0.0609976	3082, 7200, 148281, 48, 6750, 5026, 23089, 2350, 23643, 51760, 4929, 55885, 1012, 6622, 318, 5579, 120425, 54836, 7056, 5950, 135138, 7291, 6281, 284, 1545, 64919, 3248, 567, 27255, 844, 10021, 4016, 4852, 967, 5321, 2331, 7060, 6092, 54331, 2920, 654, 1278, 5797, 7538, 4986, 3779, 5294, 131034, 6660, 6786, 340061, 58189, 339479, 57414, 301, 2775, 8516, 5604	196	4636	19157	1.2228	1	0.958415	94.7959
GOTERM_BP_ALL	GO:0048858~cell projection morphogenesis	12	5.38117	0.061157	64919, 6792, 51760, 4929, 4135, 27255, 5797, 6092, 84189, 123904, 5604, 84628	196	636	19157	1.84415	1	0.958415	94.7959
GOTERM_CC_ALL	GO:0099060~integral component of postsynaptic specialization membrane	4	1.79372	0.0611688	2558, 2556, 254263, 146395	214	85	20163	4.43386	1	0.350094	30.9098
GOTERM_BP_ALL	GO:0006468~protein phosphorylation	28	12.5561	0.0615655	3082, 139728, 6792, 6014, 9500, 112464, 7060, 654, 282974, 55885, 23286, 6622, 7535, 5579, 7538, 4986, 5294, 404672, 6482, 8685, 5175, 166614, 7291, 284, 147, 4852, 84058, 5604	196	1951	19157	1.40272	1	0.958415	94.7959
GOTERM_MF_ALL	GO:0008289~lipid binding	15	6.72646	0.0616659	131034, 148281, 26509, 5321, 5950, 27128, 94233, 23643, 2172, 301, 51760, 57664, 80115, 6622, 1608	206	811	18765	1.68481	1	1	100
GOTERM_BP_ALL	GO:0030036~actin cytoskeleton organization	13	5.8296	0.0617259	9168, 4892, 7138, 112464, 6281, 163782, 8470, 4628, 389, 301, 80115, 844, 57626	196	714	19157	1.77958	1	0.958415	94.7959
GOTERM_BP_ALL	GO:0097305~response to alcohol	6	2.69058	0.0618314	7200, 1545, 3248, 5950, 4986, 3779	196	208	19157	2.81942	1	0.958415	94.7959
GOTERM_BP_ALL	GO:1901701~cellular response to oxygen-containing compound	19	8.52018	0.0621731	3082, 5294, 2350, 23643, 339479, 54331, 2920, 1545, 4929, 301, 654, 1278, 567, 10021, 6622, 5579, 7538, 4986, 3779	196	1195	19157	1.55402	1	0.958415	94.7959
GOTERM_BP_ALL	GO:0021954~central nervous system neuron development	4	1.79372	0.0624825	4929, 166614, 4852, 6092	196	89	19157	4.3928	1	0.958415	94.7959
GOTERM_BP_ALL	GO:0044106~cellular amine metabolic process	4	1.79372	0.0624825	7200, 4929, 4852, 6622	196	89	19157	4.3928	1	0.958415	94.7959
GOTERM_BP_ALL	GO:0042755~eating behavior	3	1.34529	0.0624837	7200, 4852, 4986	196	40	19157	7.33048	1	0.958415	94.7959
GOTERM_BP_ALL	GO:0071396~cellular response to lipid	12	5.38117	0.0627992	54331, 2920, 1545, 301, 654, 567, 55885, 7538, 4986, 23643, 339479, 3779	196	639	19157	1.83549	1	0.959433	94.8966
GOTERM_CC_ALL	GO:0005783~endoplasmic reticulum	30	13.4529	0.0630945	148281, 200407, 48, 5321, 145173, 118429, 7060, 23544, 83857, 84885, 1278, 6622, 5955, 56999, 124925, 7991, 6786, 340061, 254263, 6281, 339479, 57414, 1545, 389, 567, 8516, 844, 5768, 51338, 5604	214	2048	20163	1.38017	1	0.357314	31.5472
GOTERM_BP_ALL	GO:0046683~response to organophosphorus	5	2.24215	0.0631474	5294, 1545, 7056, 5026, 10021	196	147	19157	3.32448	1	0.960939	95.0456
GOTERM_BP_ALL	GO:0010243~response to organonitrogen compound	16	7.17489	0.0637147	5294, 7056, 6750, 5026, 2350, 54331, 1545, 4929, 301, 2775, 1278, 567, 10021, 6622, 5579, 4986	196	955	19157	1.63753	1	0.964009	95.3492
GOTERM_MF_ALL	GO:0031682~G-protein gamma-subunit binding	2	0.896861	0.0637915	59345, 2783	206	6	18765	30.3641	1	1	100
GOTERM_BP_ALL	GO:0055074~calcium ion homeostasis	10	4.4843	0.0638499	5294, 147, 7223, 6786, 5026, 844, 1043, 6622, 5733, 5579	196	490	19157	1.99469	1	0.964009	95.3492
GOTERM_BP_ALL	GO:1902533~positive regulation of intracellular signal transduction	18	8.07175	0.0658532	3082, 5294, 8685, 6014, 9500, 5026, 112464, 284, 1545, 389, 147, 1012, 23286, 7535, 4852, 5579, 4986, 5604	196	1122	19157	1.56802	1	0.984809	97.4066
GOTERM_BP_ALL	GO:0009791~post-embryonic development	4	1.79372	0.0658828	64919, 48, 4929, 80274	196	91	19157	4.29625	1	0.984809	97.4066
GOTERM_BP_ALL	GO:0043542~endothelial cell migration	7	3.13901	0.0662478	5294, 1545, 301, 1012, 5797, 56999, 284	196	279	19157	2.45225	1	0.984809	97.4066
GOTERM_BP_ALL	GO:0006928~movement of cell or subcellular component	31	13.9013	0.0662508	3082, 9168, 6792, 6750, 6092, 7060, 4628, 2920, 4929, 1012, 23286, 5797, 7535, 56999, 120425, 11127, 5294, 5175, 7291, 254263, 84628, 284, 1545, 64919, 389, 301, 326, 27255, 10021, 967, 5604	196	2226	19157	1.36116	1	0.984809	97.4066
GOTERM_BP_ALL	GO:0050714~positive regulation of protein secretion	5	2.24215	0.0671062	4628, 4826, 7200, 654, 5950	196	150	19157	3.25799	1	0.990945	98.0134
GOTERM_BP_ALL	GO:1903510~mucopolysaccharide metabolic process	4	1.79372	0.0676143	3082, 6482, 8534, 284	196	92	19157	4.24956	1	0.990945	98.0134
GOTERM_BP_ALL	GO:0006835~dicarboxylic acid transport	4	1.79372	0.0676143	7200, 6511, 246213, 2350	196	92	19157	4.24956	1	0.990945	98.0134
GOTERM_MF_ALL	GO:0043167~ion binding	83	37.2197	0.0676534	139728, 644353, 148281, 6792, 48, 4892, 6511, 5026, 23089, 118429, 2350, 122402, 79178, 283209, 203068, 51760, 4929, 57664, 55885, 1012, 6622, 318, 5579, 54836, 115827, 7056, 166614, 7092, 6281, 165, 27253, 1545, 64919, 3248, 2632, 55577, 80115, 326, 844, 10021, 4016, 80274, 10863, 219621, 6014, 7223, 5321, 7060, 2172, 4628, 1316, 79873, 282974, 1278, 57687, 1397, 170261, 7535, 7538, 56999, 5955,…	206	6528	18765	1.15819	1	1	100
GOTERM_BP_ALL	GO:0031330~negative regulation of cellular catabolic process	6	2.69058	0.0681379	3082, 5294, 6622, 11178, 5768, 92196	196	214	19157	2.74037	1	0.990945	98.0134
GOTERM_BP_ALL	GO:0045766~positive regulation of angiogenesis	6	2.69058	0.0681379	3082, 1545, 301, 6786, 7291, 5579	196	214	19157	2.74037	1	0.990945	98.0134
GOTERM_BP_ALL	GO:0060041~retina development in camera-type eye	5	2.24215	0.0684222	1545, 5950, 5797, 246213, 6604	196	151	19157	3.23642	1	0.990945	98.0134
GOTERM_BP_ALL	GO:0031344~regulation of cell projection organization	13	5.8296	0.0686505	3082, 349667, 6792, 6014, 4135, 6092, 84628, 51760, 567, 1608, 11178, 5604, 124925	196	727	19157	1.74775	1	0.990945	98.0134
GOTERM_BP_ALL	GO:0010040~response to iron(II) ion	2	0.896861	0.0691245	48, 6622	196	7	19157	27.9257	1	0.990945	98.0134
GOTERM_BP_ALL	GO:1901341~positive regulation of store-operated calcium channel activity	2	0.896861	0.0691245	6786, 844	196	7	19157	27.9257	1	0.990945	98.0134
GOTERM_BP_ALL	GO:0017156~calcium ion regulated exocytosis	5	2.24215	0.0692374	148281, 51760, 26059, 6622, 5579	196	152	19157	3.21512	1	0.990945	98.0134
GOTERM_CC_ALL	GO:0098948~intrinsic component of postsynaptic specialization membrane	4	1.79372	0.0700803	2558, 2556, 254263, 146395	214	90	20163	4.18754	1	0.392742	34.6751
GOTERM_BP_ALL	GO:0016266~O-glycan processing	3	1.34529	0.0709355	6482, 79623, 727936	196	43	19157	6.81906	1	1	98.9348
GOTERM_BP_ALL	GO:0006040~amino sugar metabolic process	3	1.34529	0.0709355	6482, 8534, 55577	196	43	19157	6.81906	1	1	98.9348
GOTERM_BP_ALL	GO:0045471~response to ethanol	5	2.24215	0.0710704	7200, 3248, 5950, 4986, 3779	196	153	19157	3.19411	1	1	98.9348
GOTERM_BP_ALL	GO:0032990~cell part morphogenesis	12	5.38117	0.0714442	64919, 6792, 51760, 4929, 4135, 27255, 5797, 6092, 84189, 123904, 5604, 84628	196	654	19157	1.79339	1	1	98.9348
GOTERM_BP_ALL	GO:0048511~rhythmic process	8	3.58744	0.072319	1545, 301, 9500, 112464, 7291, 6092, 4986, 94233	196	356	19157	2.1964	1	1	98.9348
GOTERM_CC_ALL	GO:0044433~cytoplasmic vesicle part	24	10.7623	0.0733862	3082, 115827, 8685, 5175, 148281, 26509, 9332, 132204, 340061, 4135, 246213, 118429, 254263, 23643, 203068, 1675, 301, 80115, 567, 6622, 967, 5689, 4986, 5768	214	1581	20163	1.43028	1	0.407029	35.9366
GOTERM_BP_ALL	GO:0055085~transmembrane transport	22	9.86547	0.074202	5294, 7991, 7223, 6332, 6786, 6511, 5026, 7291, 80228, 254263, 146395, 2900, 2558, 2556, 2564, 844, 10021, 6622, 967, 4986, 40, 3779	196	1475	19157	1.45781	1	1	98.9348
GOTERM_CC_ALL	GO:0005912~adherens junction	11	4.93274	0.0750202	1004, 301, 4892, 567, 1012, 2783, 8516, 5797, 6503, 5604, 8470	214	561	20163	1.84744	1	0.411845	36.3618
GOTERM_BP_ALL	GO:0010212~response to ionizing radiation	5	2.24215	0.0751465	404672, 7056, 301, 9577, 64859	196	156	19157	3.13269	1	1	98.9348
GOTERM_BP_ALL	GO:0042060~wound healing	10	4.4843	0.0755663	5294, 7056, 26509, 389, 301, 5321, 1608, 58189, 80274, 120425	196	507	19157	1.92781	1	1	98.9348
GOTERM_MF_ALL	GO:0038023~signaling receptor activity	25	11.2108	0.0761129	349667, 5026, 26996, 118429, 6092, 2350, 23643, 2900, 2564, 5797, 7535, 5733, 4986, 8685, 5175, 7056, 94233, 92196, 2558, 2556, 147, 3248, 4852, 5604, 10446	206	1616	18765	1.40922	1	1	100
GOTERM_BP_ALL	GO:0045595~regulation of cell differentiation	27	12.1076	0.0765251	3082, 349667, 6792, 92304, 6014, 4135, 6092, 51760, 654, 55885, 7535, 7538, 56999, 6604, 124925, 6660, 7291, 6281, 339479, 84628, 81544, 64919, 301, 567, 1608, 11178, 5604	196	1909	19157	1.38239	1	1	98.9348
GOTERM_BP_ALL	GO:0009308~amine metabolic process	4	1.79372	0.0765781	7200, 4929, 4852, 6622	196	97	19157	4.03051	1	1	98.9348
GOTERM_BP_ALL	GO:0000904~cell morphogenesis involved in differentiation	13	5.8296	0.0766566	6792, 4135, 6092, 6281, 84628, 64919, 4929, 27255, 8516, 5797, 11178, 84189, 5604	196	741	19157	1.71473	1	1	98.9348
GOTERM_BP_ALL	GO:0051592~response to calcium ion	5	2.24215	0.0774996	131034, 148281, 51760, 6786, 3779	196	158	19157	3.09303	1	1	98.9348
GOTERM_BP_ALL	GO:0043524~negative regulation of neuron apoptotic process	5	2.24215	0.0774996	2558, 4929, 2632, 6622, 284	196	158	19157	3.09303	1	1	98.9348
GOTERM_BP_ALL	GO:0010770~positive regulation of cell morphogenesis involved in differentiation	5	2.24215	0.0774996	6792, 4135, 6092, 6281, 5604	196	158	19157	3.09303	1	1	98.9348
GOTERM_MF_ALL	GO:0004871~signal transducer activity	27	12.1076	0.0779128	349667, 5026, 26996, 118429, 6092, 2350, 23643, 2900, 29760, 4929, 2564, 5797, 7535, 5733, 4986, 8685, 5175, 7056, 94233, 92196, 2558, 2556, 147, 3248, 4852, 5604, 10446	206	1781	18765	1.38096	1	1	100
GOTERM_BP_ALL	GO:0006915~apoptotic process	27	12.1076	0.0783806	3082, 6750, 9500, 23089, 6092, 23787, 3957, 4929, 6622, 5579, 7538, 318, 5294, 6482, 9577, 220441, 7291, 284, 92196, 2558, 1545, 64919, 2632, 301, 3248, 40, 8739	196	1914	19157	1.37877	1	1	98.9348
GOTERM_BP_ALL	GO:0035696~monocyte extravasation	2	0.896861	0.0786034	5175, 120425	196	8	19157	24.4349	1	1	98.9348
GOTERM_BP_ALL	GO:0002115~store-operated calcium entry	2	0.896861	0.0786034	6786, 80228	196	8	19157	24.4349	1	1	98.9348
GOTERM_CC_ALL	GO:0043198~dendritic shaft	3	1.34529	0.0787159	254263, 11178, 124925	214	44	20163	6.42407	1	0.427769	37.7678
GOTERM_BP_ALL	GO:0072503~cellular divalent inorganic cation homeostasis	10	4.4843	0.0788813	5294, 147, 7223, 6786, 5026, 844, 1043, 6622, 5733, 5579	196	512	19157	1.90898	1	1	98.9348
GOTERM_BP_ALL	GO:0000165~MAPK cascade	14	6.27803	0.0792322	3082, 5294, 8685, 6014, 9500, 112464, 284, 147, 55885, 23286, 4852, 7538, 4986, 5604	196	825	19157	1.65861	1	1	98.9348
GOTERM_BP_ALL	GO:0023014~signal transduction by protein phosphorylation	14	6.27803	0.0792322	3082, 5294, 8685, 6014, 9500, 112464, 284, 147, 55885, 23286, 4852, 7538, 4986, 5604	196	825	19157	1.65861	1	1	98.9348
GOTERM_BP_ALL	GO:0008360~regulation of cell shape	5	2.24215	0.0792842	4628, 389, 301, 103910, 11127	196	159	19157	3.07358	1	1	98.9348
GOTERM_BP_ALL	GO:0006865~amino acid transport	5	2.24215	0.0792842	7200, 7223, 6511, 246213, 6622	196	159	19157	3.07358	1	1	98.9348
GOTERM_BP_ALL	GO:0006898~receptor-mediated endocytosis	7	3.13901	0.0795737	8685, 567, 6622, 967, 84058, 284, 11127	196	293	19157	2.33508	1	1	98.9348
GOTERM_BP_ALL	GO:0010976~positive regulation of neuron projection development	7	3.13901	0.080565	3082, 6792, 51760, 6014, 4135, 6092, 5604	196	295	19157	2.31925	1	1	98.9348
GOTERM_CC_ALL	GO:0044306~neuron projection terminus	5	2.24215	0.0807563	246213, 4852, 6622, 5579, 4986	214	154	20163	3.05908	1	0.434469	38.3592
GOTERM_BP_ALL	GO:0017157~regulation of exocytosis	6	2.69058	0.0815928	115827, 148281, 51760, 301, 6622, 5579	196	226	19157	2.59486	1	1	98.9348
GOTERM_CC_ALL	GO:0030141~secretory granule	15	6.72646	0.0816079	3082, 131375, 7200, 5175, 5650, 340061, 203068, 1675, 567, 4016, 4852, 6622, 967, 5689, 5768	214	876	20163	1.61335	1	0.434704	38.38
GOTERM_BP_ALL	GO:0016310~phosphorylation	32	14.3498	0.081773	3082, 139728, 6792, 6014, 9500, 112464, 23167, 7060, 283209, 654, 282974, 55885, 23286, 6622, 7535, 5579, 7538, 4986, 5294, 404672, 6482, 8685, 5175, 166614, 7291, 284, 147, 55577, 4852, 1608, 84058, 5604	196	2361	19157	1.32472	1	1	98.9348
GOTERM_BP_ALL	GO:0030029~actin filament-based process	14	6.27803	0.0821353	9168, 4892, 7138, 112464, 6281, 163782, 8470, 4628, 389, 301, 80115, 844, 10021, 57626	196	830	19157	1.64862	1	1	98.9348
GOTERM_BP_ALL	GO:0050848~regulation of calcium-mediated signaling	4	1.79372	0.0821947	6014, 5026, 1012, 7535	196	100	19157	3.90959	1	1	98.9348
GOTERM_MF_ALL	GO:0015081~sodium ion transmembrane transporter activity	5	2.24215	0.082388	2900, 6332, 6511, 10021, 40	206	150	18765	3.03641	1	1	100
GOTERM_BP_ALL	GO:0051130~positive regulation of cellular component organization	21	9.41704	0.0826021	3082, 6792, 92304, 6014, 4135, 6092, 7291, 6281, 284, 389, 301, 51760, 80115, 567, 6622, 967, 84189, 40, 5604, 8739, 11127	196	1410	19157	1.4557	1	1	98.9348
GOTERM_BP_ALL	GO:1903532~positive regulation of secretion by cell	7	3.13901	0.0826565	4628, 4826, 7200, 654, 5950, 6622, 4986	196	296	19157	2.31141	1	1	98.9348
GOTERM_BP_ALL	GO:0050850~positive regulation of calcium-mediated signaling	3	1.34529	0.0827387	5026, 1012, 7535	196	47	19157	6.23871	1	1	98.9348
GOTERM_BP_ALL	GO:0006887~exocytosis	8	3.58744	0.0830509	115827, 5294, 148281, 51760, 301, 26059, 6622, 5579	196	368	19157	2.12478	1	1	98.9348
GOTERM_CC_ALL	GO:0005924~cell-substrate adherens junction	9	4.03587	0.0832743	301, 4892, 567, 1012, 2783, 8516, 6503, 5604, 8470	214	426	20163	1.99056	1	0.439231	38.7797
GOTERM_BP_ALL	GO:0071222~cellular response to lipopolysaccharide	6	2.69058	0.0837603	2920, 654, 567, 7538, 4986, 23643	196	227	19157	2.58343	1	1	98.9348
GOTERM_BP_ALL	GO:1901215~negative regulation of neuron death	6	2.69058	0.083925	2558, 4929, 2632, 4852, 6622, 284	196	228	19157	2.5721	1	1	98.9348
GOTERM_BP_ALL	GO:0019217~regulation of fatty acid metabolic process	4	1.79372	0.0841054	3248, 301, 6622, 7291	196	101	19157	3.87088	1	1	98.9348
GOTERM_BP_ALL	GO:0032940~secretion by cell	14	6.27803	0.0851058	5294, 115827, 7200, 148281, 5950, 26059, 4628, 4826, 301, 51760, 654, 6622, 5579, 4986	196	835	19157	1.63875	1	1	98.9348
GOTERM_BP_ALL	GO:1901342~regulation of vasculature development	9	4.03587	0.0857727	3082, 1545, 301, 6786, 5797, 7060, 7291, 5579, 56999	196	445	19157	1.97676	1	1	98.9348
GOTERM_BP_ALL	GO:0048538~thymus development	3	1.34529	0.0857779	64919, 326, 5604	196	48	19157	6.10874	1	1	98.9348
GOTERM_CC_ALL	GO:0070161~anchoring junction	11	4.93274	0.0859218	1004, 301, 4892, 567, 1012, 2783, 8516, 5797, 6503, 5604, 8470	214	577	20163	1.79621	1	0.448795	39.6241
GOTERM_BP_ALL	GO:0006942~regulation of striated muscle contraction	4	1.79372	0.0860351	5294, 147, 844, 10021	196	102	19157	3.83293	1	1	98.9348
GOTERM_BP_ALL	GO:1904064~positive regulation of cation transmembrane transport	5	2.24215	0.0865176	6786, 844, 6622, 4986, 3779	196	164	19157	2.97987	1	1	98.9348
GOTERM_MF_ALL	GO:0016247~channel regulator activity	5	2.24215	0.086843	6786, 2783, 4852, 5579, 3779	206	153	18765	2.97687	1	1	100
GOTERM_BP_ALL	GO:0030003~cellular cation homeostasis	12	5.38117	0.0874814	5294, 48, 147, 7223, 654, 6786, 5026, 844, 1043, 6622, 5733, 5579	196	679	19157	1.72736	1	1	98.9348
GOTERM_BP_ALL	GO:0097529~myeloid leukocyte migration	6	2.69058	0.0876354	5294, 5175, 2920, 301, 7060, 120425	196	231	19157	2.5387	1	1	98.9348
GOTERM_BP_ALL	GO:0006959~humoral immune response	8	3.58744	0.0878298	29760, 2920, 5650, 1675, 567, 326, 4852, 4239	196	374	19157	2.09069	1	1	98.9348
GOTERM_BP_ALL	GO:0051480~regulation of cytosolic calcium ion concentration	8	3.58744	0.0878298	5294, 147, 7223, 5026, 844, 1043, 6622, 5733	196	374	19157	2.09069	1	1	98.9348
GOTERM_CC_ALL	GO:0030055~cell-substrate junction	9	4.03587	0.0878531	301, 4892, 567, 1012, 2783, 8516, 6503, 5604, 8470	214	431	20163	1.96746	1	0.454471	40.1252
GOTERM_BP_ALL	GO:0014074~response to purine-containing compound	5	2.24215	0.0879779	5294, 1545, 7056, 5026, 10021	196	165	19157	2.96181	1	1	98.9348
GOTERM_BP_ALL	GO:0022600~digestive system process	4	1.79372	0.0879836	48, 5950, 5733, 4986	196	103	19157	3.79572	1	1	98.9348
GOTERM_BP_ALL	GO:1901339~regulation of store-operated calcium channel activity	2	0.896861	0.0879862	6786, 844	196	9	19157	21.72	1	1	98.9348
GOTERM_BP_ALL	GO:0031666~positive regulation of lipopolysaccharide-mediated signaling pathway	2	0.896861	0.0879862	654, 23643	196	9	19157	21.72	1	1	98.9348
GOTERM_MF_ALL	GO:0003924~GTPase activity	8	3.58744	0.088493	115827, 203068, 389, 2775, 6014, 6002, 2783, 10633	206	348	18765	2.09407	1	1	100
GOTERM_BP_ALL	GO:0008038~neuron recognition	3	1.34529	0.0888504	27255, 6092, 55118	196	49	19157	5.98407	1	1	98.9348
GOTERM_BP_ALL	GO:0050727~regulation of inflammatory response	9	4.03587	0.089	3082, 5294, 301, 340061, 4852, 6622, 7538, 5733, 58189	196	449	19157	1.95915	1	1	98.9348
GOTERM_BP_ALL	GO:0030593~neutrophil chemotaxis	4	1.79372	0.0899507	5294, 2920, 7060, 120425	196	104	19157	3.75922	1	1	98.9348
GOTERM_BP_ALL	GO:0009913~epidermal cell differentiation	6	2.69058	0.0899756	64919, 301, 3872, 7538, 84189, 5604	196	233	19157	2.5169	1	1	98.9348
GOTERM_MF_ALL	GO:0099600~transmembrane receptor activity	23	10.3139	0.0908762	8685, 5175, 7056, 5026, 26996, 118429, 6092, 94233, 92196, 2900, 2558, 2556, 3248, 147, 2564, 5797, 10021, 7535, 4852, 5733, 4986, 40, 5604	206	1489	18765	1.40707	1	1	100
GOTERM_BP_ALL	GO:0045807~positive regulation of endocytosis	5	2.24215	0.090992	567, 6622, 967, 284, 11127	196	167	19157	2.92634	1	1	98.9348
GOTERM_CC_ALL	GO:0099026~anchored component of presynaptic membrane	2	0.896861	0.0911725	27255, 84628	214	9	20163	20.9377	1	0.463278	40.9028
GOTERM_BP_ALL	GO:0031589~cell-substrate adhesion	8	3.58744	0.0911964	1012, 8516, 4852, 967, 56999, 6281, 84628, 284	196	377	19157	2.07405	1	1	98.9348
GOTERM_CC_ALL	GO:0009986~cell surface	17	7.62332	0.0912778	349667, 7056, 9332, 7223, 118429, 6092, 2350, 4628, 389, 301, 567, 1012, 8516, 967, 84189, 56999, 80274	214	1051	20163	1.52401	1	0.463278	40.9028
GOTERM_BP_ALL	GO:0043583~ear development	6	2.69058	0.0915153	2558, 8516, 246213, 7291, 84189, 54360	196	234	19157	2.50615	1	1	98.9348
GOTERM_BP_ALL	GO:0045058~T cell selection	3	1.34529	0.0919552	64919, 326, 7535	196	50	19157	5.86439	1	1	98.9348
GOTERM_BP_ALL	GO:0002090~regulation of receptor internalization	3	1.34529	0.0919552	967, 84058, 284	196	50	19157	5.86439	1	1	98.9348
GOTERM_BP_ALL	GO:0051384~response to glucocorticoid	5	2.24215	0.0923542	7200, 1545, 301, 654, 7538	196	168	19157	2.90892	1	1	98.9348
GOTERM_BP_ALL	GO:0071241~cellular response to inorganic substance	6	2.69058	0.0925897	131034, 148281, 51760, 654, 567, 6622	196	235	19157	2.49548	1	1	98.9348
GOTERM_MF_ALL	GO:0032947~protein complex scaffold	3	1.34529	0.0932911	59345, 2783, 5604	206	47	18765	5.8144	1	1	100
GOTERM_CC_ALL	GO:0034703~cation channel complex	6	2.69058	0.0935592	2900, 7223, 6332, 10021, 254263, 3779	214	227	20163	2.49039	1	0.470419	41.5333
GOTERM_BP_ALL	GO:0060840~artery development	4	1.79372	0.0939396	3248, 4016, 6092, 56999	196	106	19157	3.68829	1	1	98.9348
GOTERM_BP_ALL	GO:0051591~response to cAMP	4	1.79372	0.0939396	5294, 1545, 7056, 10021	196	106	19157	3.68829	1	1	98.9348
GOTERM_BP_ALL	GO:0012501~programmed cell death	28	12.5561	0.0948973	3082, 6750, 9500, 23089, 6092, 23787, 3957, 4929, 6622, 5579, 7538, 318, 5294, 6482, 9577, 220441, 7291, 284, 92196, 2558, 1545, 64919, 2632, 301, 3248, 51451, 40, 8739	196	2043	19157	1.33956	1	1	98.9348
GOTERM_BP_ALL	GO:0006692~prostanoid metabolic process	3	1.34529	0.0950913	3248, 301, 5321	196	51	19157	5.7494	1	1	98.9348
GOTERM_BP_ALL	GO:0006693~prostaglandin metabolic process	3	1.34529	0.0950913	3248, 301, 5321	196	51	19157	5.7494	1	1	98.9348
GOTERM_BP_ALL	GO:0048870~cell motility	25	11.2108	0.0954321	3082, 9168, 6792, 6750, 7060, 2920, 4929, 1012, 23286, 5797, 7535, 56999, 120425, 5294, 5175, 7291, 84628, 284, 1545, 64919, 389, 301, 326, 967, 5604	196	1782	19157	1.37121	1	1	98.9348
GOTERM_BP_ALL	GO:0051674~localization of cell	25	11.2108	0.0954321	3082, 9168, 6792, 6750, 7060, 2920, 4929, 1012, 23286, 5797, 7535, 56999, 120425, 5294, 5175, 7291, 84628, 284, 1545, 64919, 389, 301, 326, 967, 5604	196	1782	19157	1.37121	1	1	98.9348
GOTERM_BP_ALL	GO:0035556~intracellular signal transduction	36	16.1435	0.0956059	3082, 6014, 9500, 112464, 5026, 27128, 29760, 282974, 1278, 55885, 1012, 23286, 7535, 5579, 7538, 4986, 10633, 124925, 5294, 8685, 166614, 220441, 7291, 284, 255426, 1545, 389, 147, 844, 84253, 4852, 1608, 84058, 5502, 5604, 10842	196	2756	19157	1.27672	1	1	98.9348
GOTERM_BP_ALL	GO:0014051~gamma-aminobutyric acid secretion	2	0.896861	0.097274	7200, 7223	196	10	19157	19.548	1	1	98.9348
GOTERM_BP_ALL	GO:0071281~cellular response to iron ion	2	0.896861	0.097274	654, 567	196	10	19157	19.548	1	1	98.9348
GOTERM_BP_ALL	GO:1990709~presynaptic active zone organization	2	0.896861	0.097274	27253, 26059	196	10	19157	19.548	1	1	98.9348
GOTERM_BP_ALL	GO:0009628~response to abiotic stimulus	18	8.07175	0.0977291	404672, 7200, 7056, 6750, 9577, 7291, 94233, 64859, 4929, 301, 654, 844, 4852, 4986, 84189, 40, 4239, 3779	196	1187	19157	1.48215	1	1	98.9348
GOTERM_BP_ALL	GO:0072507~divalent inorganic cation homeostasis	10	4.4843	0.0978535	5294, 147, 7223, 6786, 5026, 844, 1043, 6622, 5733, 5579	196	536	19157	1.8235	1	1	98.9348
GOTERM_BP_ALL	GO:0031623~receptor internalization	4	1.79372	0.0980004	6622, 967, 84058, 284	196	108	19157	3.61999	1	1	98.9348
GOTERM_BP_ALL	GO:0098660~inorganic ion transmembrane transport	14	6.27803	0.09832	7991, 7223, 6332, 6786, 80228, 2558, 2556, 2564, 844, 10021, 6622, 4986, 40, 3779	196	856	19157	1.59855	1	1	98.9348
GOTERM_BP_ALL	GO:0006873~cellular ion homeostasis	12	5.38117	0.0988246	5294, 48, 147, 7223, 654, 6786, 5026, 844, 1043, 6622, 5733, 5579	196	695	19157	1.68759	1	1	98.9348
GOTERM_BP_ALL	GO:0071219~cellular response to molecule of bacterial origin	6	2.69058	0.098893	2920, 654, 567, 7538, 4986, 23643	196	240	19157	2.44349	1	1	98.9348
KEGG_PATHWAY	hsa04724:Glutamatergic synapse	10	4.4843	8.36116e-06	2900, 54331, 2786, 2775, 59345, 5321, 6511, 2783, 246213, 5579	99	114	8142	7.21425	0.00184612	0.000909332	0.0859957
KEGG_PATHWAY	hsa04727:GABAergic synapse	9	4.03587	1.04623e-05	54331, 2558, 2556, 2786, 2775, 59345, 2564, 2783, 5579	99	89	8142	8.31665	0.00230951	0.000909332	0.0859957
KEGG_PATHWAY	hsa05032:Morphine addiction	9	4.03587	1.23439e-05	54331, 2558, 2556, 2786, 2775, 59345, 2564, 2783, 5579	99	91	8142	8.13387	0.0027243	0.000909332	0.0859957
KEGG_PATHWAY	hsa04723:Retrograde endocannabinoid signaling	10	4.4843	6.75021e-05	54331, 2558, 2556, 2786, 2775, 59345, 2564, 2783, 246213, 5579	99	148	8142	5.55692	0.0148077	0.00372949	0.352698
KEGG_PATHWAY	hsa04725:Cholinergic synapse	8	3.58744	0.000402565	5294, 54331, 2786, 2775, 59345, 2783, 5579, 5604	99	113	8142	5.82247	0.0851404	0.0164964	1.56007
KEGG_PATHWAY	hsa04726:Serotonergic synapse	8	3.58744	0.000447866	54331, 2786, 2775, 59345, 5321, 2783, 5579, 5604	99	115	8142	5.72121	0.0942579	0.0164964	1.56007
KEGG_PATHWAY	hsa05163:Human cytomegalovirus infection	10	4.4843	0.00149086	54331, 2786, 2775, 59345, 567, 340061, 2783, 5733, 5579, 5604	99	225	8142	3.65522	0.280879	0.0470686	4.45128
KEGG_PATHWAY	hsa04014:Ras signaling pathway	10	4.4843	0.00184218	3082, 54331, 2786, 59345, 5321, 2783, 7535, 5579, 5604, 284	99	232	8142	3.54493	0.334687	0.0508903	4.8127
KEGG_PATHWAY	hsa05170:Human immunodeficiency virus 1 infection	9	4.03587	0.00391215	54331, 2786, 2775, 59345, 567, 340061, 2783, 5579, 5604	99	212	8142	3.49142	0.579488	0.0960651	9.08489
KEGG_PATHWAY	hsa04926:Relaxin signaling pathway	7	3.13901	0.00451266	54331, 2786, 2775, 59345, 1278, 2783, 5604	99	129	8142	4.46277	0.631956	0.0997297	9.43145
KEGG_PATHWAY	hsa04730:Long-term depression	5	2.24215	0.00574909	2775, 5321, 5579, 5604, 10842	99	60	8142	6.85354	0.72035	0.113073	10.6934
KEGG_PATHWAY	hsa04713:Circadian entrainment	6	2.69058	0.00613972	54331, 2786, 2775, 59345, 2783, 5579	99	97	8142	5.08716	0.743611	0.113073	10.6934
KEGG_PATHWAY	hsa04062:Chemokine signaling pathway	8	3.58744	0.00825846	5294, 54331, 2920, 2786, 59345, 2783, 5579, 5604	99	192	8142	3.42677	0.840019	0.137644	13.017
KEGG_PATHWAY	hsa05167:Kaposi sarcoma-associated herpesvirus infection	8	3.58744	0.00871953	5294, 54331, 2920, 2786, 59345, 2783, 7538, 5604	99	194	8142	3.39144	0.855643	0.137644	13.017
KEGG_PATHWAY	hsa04151:PI3K-Akt signaling pathway	11	4.93274	0.00991259	3082, 5294, 54331, 2786, 59345, 1278, 2783, 8516, 7060, 5604, 284	99	354	8142	2.55556	0.889375	0.146046	13.8115
KEGG_PATHWAY	hsa04080:Neuroactive ligand-receptor interaction	11	4.93274	0.011486	2900, 2558, 7200, 2556, 147, 6750, 2564, 5026, 4852, 5733, 4986	99	362	8142	2.49908	0.922159	0.157378	14.8832
KEGG_PATHWAY	hsa05033:Nicotine addiction	4	1.79372	0.012106	2558, 2556, 2564, 246213	99	40	8142	8.22424	0.932238	0.157378	14.8832
KEGG_PATHWAY	hsa04728:Dopaminergic synapse	6	2.69058	0.0212427	54331, 2786, 2775, 59345, 2783, 5579	99	132	8142	3.73829	0.991307	0.259899	24.5787
KEGG_PATHWAY	hsa04270:Vascular smooth muscle contraction	6	2.69058	0.0225052	4628, 147, 5321, 5579, 5604, 3779	99	134	8142	3.6825	0.993464	0.259899	24.5787
KEGG_PATHWAY	hsa05034:Alcoholism	7	3.13901	0.0249889	54331, 2786, 2775, 59345, 2783, 4852, 5604	99	187	8142	3.07859	0.996275	0.259899	24.5787
KEGG_PATHWAY	hsa04020:Calcium signaling pathway	8	3.58744	0.0253363	3082, 147, 6786, 5026, 844, 5733, 5579, 80228	99	240	8142	2.74141	0.996557	0.259899	24.5787
KEGG_PATHWAY	hsa04371:Apelin signaling pathway	6	2.69058	0.0258723	5294, 54331, 2786, 59345, 2783, 5604	99	139	8142	3.55003	0.996951	0.259899	24.5787
KEGG_PATHWAY	hsa04510:Focal adhesion	7	3.13901	0.0339438	3082, 1278, 8516, 7060, 5579, 5604, 103910	99	201	8142	2.86416	0.999515	0.326156	30.8446
KEGG_PATHWAY	hsa04064:NF-kappa B signaling pathway	5	2.24215	0.0364071	29760, 2920, 7535, 5579, 23643	99	104	8142	3.95396	0.999724	0.335248	31.7045
KEGG_PATHWAY	hsa04611:Platelet activation	5	2.24215	0.0621241	5294, 5321, 1278, 6786, 103910	99	124	8142	3.31623	0.999999	0.549177	51.9358
KEGG_PATHWAY	hsa05340:Primary immunodeficiency	3	1.34529	0.0762306	29760, 326, 7535	99	38	8142	6.49282	1	0.64796	61.2777
KEGG_PATHWAY	hsa05132:Salmonella infection	7	3.13901	0.0792613	5294, 203068, 27128, 6281, 23643, 5604, 103910	99	249	8142	2.31204	1	0.648768	61.3541
KEGG_PATHWAY	hsa04742:Taste transduction	4	1.79372	0.084771	2558, 2556, 10021, 40	99	86	8142	3.82523	1	0.669086	63.2755
