# Supplementary material for: Transcriptional and cell type profiles of cortical brain regions showing ultradian cortisol rhythm dependent responses to emotional face stimulation
Source: Neurobiol Stress. 2023 Jan 4;22:100514. doi: 10.1016/j.ynstr.2023.100514 (PMC9842700; doi:10.1016/j.ynstr.2023.100514)
Supplement: Table S4 — Functional enrichment charts using all lower differentially expressed genes, tested for GO terms (molecular function, biological processes, cellular component) and KEGG pathway categories. [file mmc8.xls]

## Sheet: Sheet 1 - Table.S4
Table.S4
Category	Term	Count	%	PValue	Genes	List Total	Pop Hits	Pop Total	Fold Enrichment	Bonferroni	Benjamini	FDR
GOTERM_CC_ALL	GO:0000785~chromatin	14	17.284	0.000598829	7552, 7112, 6599, 7181, 79075, 23270, 60468, 3148, 10739, 6304, 79913, 6899, 5988, 57616	74	1275	20163	2.99186	0.152383	0.165277	16.5277
GOTERM_CC_ALL	GO:0005694~chromosome	16	19.7531	0.00259903	7552, 7112, 285498, 6599, 7181, 79075, 23270, 60468, 3148, 10739, 6304, 79913, 91603, 6899, 5988, 57616	74	1875	20163	2.3251	0.512403	0.254583	25.4583
GOTERM_CC_ALL	GO:0044427~chromosomal part	15	18.5185	0.00276721	7552, 7112, 285498, 6599, 7181, 79075, 23270, 60468, 3148, 10739, 6304, 79913, 6899, 5988, 57616	74	1696	20163	2.40984	0.534577	0.254583	25.4583
GOTERM_BP_ALL	GO:0007416~synapse assembly	5	6.17284	0.00370563	23768, 56133, 26167, 140689, 9231	71	173	19157	7.79818	0.999055	1	100
GOTERM_BP_ALL	GO:0051260~protein homooligomerization	5	6.17284	0.00607247	200186, 220, 9312, 130535, 3788	71	199	19157	6.77932	0.999989	1	100
GOTERM_BP_ALL	GO:0071805~potassium ion transmembrane transport	5	6.17284	0.0084598	10723, 9312, 54800, 1739, 3788	71	219	19157	6.1602	1	1	100
GOTERM_BP_ALL	GO:0071804~cellular potassium ion transport	5	6.17284	0.0084598	10723, 9312, 54800, 1739, 3788	71	219	19157	6.1602	1	1	100
GOTERM_BP_ALL	GO:0050808~synapse organization	6	7.40741	0.0084662	23768, 56133, 26167, 140689, 1739, 9231	71	344	19157	4.70611	1	1	100
GOTERM_BP_ALL	GO:0009653~anatomical structure morphogenesis	19	23.4568	0.0111929	23768, 9331, 161742, 6599, 4233, 5784, 9231, 220, 26051, 1116, 89958, 1630, 57619, 54757, 1739, 6899, 80031, 1846, 154197	71	2822	19157	1.81663	1	1	100
GOTERM_BP_ALL	GO:0060429~epithelium development	11	13.5802	0.0113913	220, 26051, 9079, 89958, 161742, 4233, 57619, 23596, 6899, 1739, 9231	71	1198	19157	2.47745	1	1	100
GOTERM_BP_ALL	GO:0006813~potassium ion transport	5	6.17284	0.0123862	10723, 9312, 54800, 1739, 3788	71	245	19157	5.50647	1	1	100
GOTERM_BP_ALL	GO:0009888~tissue development	15	18.5185	0.0128601	9079, 161742, 4233, 23596, 9231, 220, 26051, 1116, 89958, 57619, 54757, 1739, 6899, 80031, 1846	71	2009	19157	2.01456	1	1	100
GOTERM_BP_ALL	GO:0051259~protein oligomerization	5	6.17284	0.0151069	200186, 220, 9312, 130535, 3788	71	260	19157	5.18879	1	1	100
GOTERM_BP_ALL	GO:0015672~monovalent inorganic cation transport	7	8.64198	0.015536	10723, 9312, 201780, 92270, 54800, 1739, 3788	71	553	19157	3.4154	1	1	100
GOTERM_CC_ALL	GO:0005912~adherens junction	7	8.64198	0.0159645	23768, 84978, 57619, 9815, 54800, 1739, 9231	74	561	20163	3.39984	0.988225	0.998161	99.8161
GOTERM_BP_ALL	GO:0050790~regulation of catalytic activity	17	20.9877	0.0174255	9079, 161742, 4233, 9732, 124056, 23101, 79075, 26051, 1116, 3148, 54757, 9815, 10144, 1739, 3843, 5988, 1846	71	2513	19157	1.82526	1	1	100
GOTERM_CC_ALL	GO:0070161~anchoring junction	7	8.64198	0.0180826	23768, 84978, 57619, 9815, 54800, 1739, 9231	74	577	20163	3.30556	0.993503	0.998161	99.8161
GOTERM_BP_ALL	GO:0065009~regulation of molecular function	20	24.6914	0.0197875	9079, 161742, 4233, 9732, 124056, 23101, 79075, 200186, 26051, 1116, 3148, 54757, 9815, 54800, 10144, 1739, 3843, 5988, 3788, 1846	71	3219	19157	1.6764	1	1	100
GOTERM_BP_ALL	GO:0043412~macromolecule modification	24	29.6296	0.024352	9331, 51809, 161742, 285498, 4233, 5784, 6489, 23596, 54482, 79075, 200186, 81786, 84899, 26051, 1116, 10739, 54757, 54800, 1739, 92912, 6899, 3843, 5988, 1846	71	4226	19157	1.53233	1	1	100
GOTERM_BP_ALL	GO:0006464~cellular protein modification process	23	28.3951	0.0260035	9331, 51809, 161742, 285498, 4233, 5784, 6489, 23596, 79075, 200186, 81786, 84899, 26051, 1116, 10739, 54757, 54800, 1739, 92912, 6899, 3843, 5988, 1846	71	4013	19157	1.54642	1	1	100
GOTERM_BP_ALL	GO:0036211~protein modification process	23	28.3951	0.0260035	9331, 51809, 161742, 285498, 4233, 5784, 6489, 23596, 79075, 200186, 81786, 84899, 26051, 1116, 10739, 54757, 54800, 1739, 92912, 6899, 3843, 5988, 1846	71	4013	19157	1.54642	1	1	100
GOTERM_BP_ALL	GO:1901016~regulation of potassium ion transmembrane transporter activity	3	3.7037	0.0270939	54800, 1739, 3788	71	70	19157	11.5636	1	1	100
GOTERM_BP_ALL	GO:0051338~regulation of transferase activity	9	11.1111	0.027206	1116, 9079, 161742, 4233, 54757, 1739, 3843, 79075, 1846	71	988	19157	2.45785	1	1	100
GOTERM_MF_ALL	GO:0030695~GTPase regulator activity	5	6.17284	0.0287274	9732, 9815, 23596, 10144, 3843	70	315	18765	4.2551	0.999927	1	100
GOTERM_BP_ALL	GO:0048729~tissue morphogenesis	7	8.64198	0.0291249	220, 89958, 4233, 57619, 6899, 1739, 9231	71	639	19157	2.95574	1	1	100
GOTERM_BP_ALL	GO:0034728~nucleosome organization	4	4.93827	0.031948	23270, 3148, 6599, 79913	71	189	19157	5.71041	1	1	100
GOTERM_BP_ALL	GO:0048646~anatomical structure formation involved in morphogenesis	10	12.3457	0.0337059	220, 26051, 1116, 161742, 5784, 57619, 54757, 6899, 1846, 154197	71	1225	19157	2.20259	1	1	100
GOTERM_BP_ALL	GO:0006355~regulation of transcription, DNA-templated	21	25.9259	0.0353121	7552, 7562, 9079, 6599, 4233, 5784, 7181, 286826, 79230, 200186, 60468, 3621, 3148, 10739, 6304, 79913, 1739, 6899, 5988, 54816, 57616	71	3657	19157	1.5494	1	1	100
GOTERM_BP_ALL	GO:1903506~regulation of nucleic acid-templated transcription	21	25.9259	0.0354955	7552, 7562, 9079, 6599, 4233, 5784, 7181, 286826, 79230, 200186, 60468, 3621, 3148, 10739, 6304, 79913, 1739, 6899, 5988, 54816, 57616	71	3659	19157	1.54855	1	1	100
GOTERM_BP_ALL	GO:0007399~nervous system development	16	19.7531	0.0357319	23768, 9331, 9079, 6599, 4233, 9231, 220, 56133, 3148, 1630, 26167, 57619, 140689, 1739, 6899, 80031	71	2512	19157	1.71858	1	1	100
GOTERM_BP_ALL	GO:0043549~regulation of kinase activity	8	9.87654	0.0369725	1116, 9079, 161742, 4233, 54757, 1739, 3843, 1846	71	859	19157	2.51285	1	1	100
GOTERM_BP_ALL	GO:2001141~regulation of RNA biosynthetic process	21	25.9259	0.0369891	7552, 7562, 9079, 6599, 4233, 5784, 7181, 286826, 79230, 200186, 60468, 3621, 3148, 10739, 6304, 79913, 1739, 6899, 5988, 54816, 57616	71	3675	19157	1.54181	1	1	100
GOTERM_BP_ALL	GO:0070373~negative regulation of ERK1 and ERK2 cascade	3	3.7037	0.0386806	161742, 1739, 1846	71	85	19157	9.52295	1	1	100
GOTERM_BP_ALL	GO:0071840~cellular component organization or biogenesis	34	41.9753	0.0396042	23768, 285498, 6599, 4233, 124056, 130535, 79075, 26051, 56133, 89958, 1630, 6304, 79913, 55329, 1739, 91603, 9312, 9331, 9079, 9231, 220, 10723, 200186, 23270, 84978, 3148, 3621, 51454, 26167, 57619, 54800, 140689, 3788, 80031	71	6945	19157	1.32092	1	1	100
GOTERM_MF_ALL	GO:0019902~phosphatase binding	4	4.93827	0.0402737	26051, 161742, 4233, 1739	70	206	18765	5.20527	0.999999	1	100
GOTERM_MF_ALL	GO:0060589~nucleoside-triphosphatase regulator activity	5	6.17284	0.0435157	9732, 9815, 23596, 10144, 3843	70	360	18765	3.72321	1	1	100
GOTERM_BP_ALL	GO:0002009~morphogenesis of an epithelium	6	7.40741	0.0440637	220, 89958, 4233, 57619, 1739, 9231	71	529	19157	3.06031	1	1	100
GOTERM_BP_ALL	GO:0030855~epithelial cell differentiation	7	8.64198	0.0442377	26051, 161742, 4233, 57619, 23596, 6899, 9231	71	707	19157	2.67145	1	1	100
GOTERM_BP_ALL	GO:0051276~chromosome organization	10	12.3457	0.0451109	200186, 23270, 285498, 3621, 3148, 6599, 6304, 79913, 91603, 79075	71	1293	19157	2.08675	1	1	100
GOTERM_BP_ALL	GO:0016043~cellular component organization	33	40.7407	0.0453396	23768, 285498, 6599, 4233, 124056, 130535, 79075, 26051, 56133, 89958, 1630, 6304, 79913, 55329, 1739, 91603, 9312, 9331, 9231, 220, 10723, 200186, 23270, 84978, 3148, 3621, 51454, 26167, 57619, 54800, 140689, 3788, 80031	71	6753	19157	1.31852	1	1	100
GOTERM_BP_ALL	GO:0019219~regulation of nucleobase-containing compound metabolic process	23	28.3951	0.0474964	7552, 7562, 9079, 6599, 4233, 5784, 7181, 286826, 79230, 79075, 200186, 60468, 3621, 3148, 10739, 6304, 79913, 1739, 91603, 6899, 5988, 54816, 57616	71	4258	19157	1.45744	1	1	100
GOTERM_MF_ALL	GO:0019901~protein kinase binding	7	8.64198	0.0487585	10723, 84978, 161742, 5784, 9732, 1739, 1846	70	720	18765	2.60625	1	1	100
GOTERM_MF_ALL	GO:0019899~enzyme binding	14	17.284	0.0488061	9079, 161742, 4233, 5784, 9732, 124056, 7181, 10723, 84899, 26051, 84978, 1739, 3843, 1846	70	2156	18765	1.74072	1	1	100
GOTERM_BP_ALL	GO:1901379~regulation of potassium ion transmembrane transport	3	3.7037	0.0490659	54800, 1739, 3788	71	97	19157	8.34485	1	1	100
GOTERM_BP_ALL	GO:0097659~nucleic acid-templated transcription	21	25.9259	0.0499932	7552, 7562, 9079, 6599, 4233, 5784, 7181, 286826, 79230, 200186, 60468, 3621, 3148, 10739, 6304, 79913, 1739, 6899, 5988, 54816, 57616	71	3797	19157	1.49227	1	1	100
GOTERM_BP_ALL	GO:0035239~tube morphogenesis	5	6.17284	0.0507125	4233, 57619, 6899, 1739, 9231	71	381	19157	3.5409	1	1	100
GOTERM_BP_ALL	GO:0045176~apical protein localization	2	2.46914	0.0534493	57619, 9231	71	15	19157	35.9756	1	1	100
GOTERM_BP_ALL	GO:0032774~RNA biosynthetic process	21	25.9259	0.0535283	7552, 7562, 9079, 6599, 4233, 5784, 7181, 286826, 79230, 200186, 60468, 3621, 3148, 10739, 6304, 79913, 1739, 6899, 5988, 54816, 57616	71	3826	19157	1.48096	1	1	100
GOTERM_BP_ALL	GO:0048762~mesenchymal cell differentiation	4	4.93827	0.0536765	161742, 6899, 80031, 9231	71	233	19157	4.63205	1	1	100
GOTERM_BP_ALL	GO:0019438~aromatic compound biosynthetic process	23	28.3951	0.0541285	7552, 7562, 9079, 6599, 4233, 5784, 23596, 7181, 286826, 79230, 79075, 200186, 60468, 3621, 3148, 10739, 6304, 79913, 1739, 6899, 5988, 54816, 57616	71	4316	19157	1.43786	1	1	100
GOTERM_MF_ALL	GO:0098772~molecular function regulator	11	13.5802	0.0560008	26051, 161742, 9732, 124056, 54757, 9815, 23596, 23101, 10144, 1739, 3843	70	1549	18765	1.90367	1	1	100
GOTERM_MF_ALL	GO:0030234~enzyme regulator activity	9	11.1111	0.0573079	26051, 161742, 9732, 124056, 54757, 9815, 23596, 10144, 3843	70	1141	18765	2.1145	1	1	100
GOTERM_BP_ALL	GO:0051674~localization of cell	12	14.8148	0.0576931	23768, 84978, 9079, 161742, 3148, 1630, 4233, 9732, 55329, 6899, 80031, 9231	71	1782	19157	1.81695	1	1	100
GOTERM_BP_ALL	GO:0048870~cell motility	12	14.8148	0.0576931	23768, 84978, 9079, 161742, 3148, 1630, 4233, 9732, 55329, 6899, 80031, 9231	71	1782	19157	1.81695	1	1	100
GOTERM_BP_ALL	GO:0022603~regulation of anatomical structure morphogenesis	9	11.1111	0.0580645	26051, 1116, 89958, 161742, 1630, 57619, 6899, 1739, 80031	71	1151	19157	2.10978	1	1	100
GOTERM_BP_ALL	GO:0006351~transcription, DNA-templated	20	24.6914	0.0591951	7552, 7562, 9079, 6599, 4233, 7181, 286826, 79230, 200186, 60468, 3621, 3148, 10739, 6304, 79913, 1739, 6899, 5988, 54816, 57616	71	3629	19157	1.487	1	1	100
GOTERM_BP_ALL	GO:0051252~regulation of RNA metabolic process	21	25.9259	0.0601842	7552, 7562, 9079, 6599, 4233, 5784, 7181, 286826, 79230, 200186, 60468, 3621, 3148, 10739, 6304, 79913, 1739, 6899, 5988, 54816, 57616	71	3877	19157	1.46148	1	1	100
GOTERM_BP_ALL	GO:0007275~multicellular organism development	27	33.3333	0.0618061	23768, 6599, 4233, 5784, 26051, 1116, 56133, 89958, 1630, 55329, 54757, 1739, 91603, 154197, 9331, 9079, 161742, 23596, 9231, 220, 3148, 26167, 57619, 140689, 6899, 80031, 1846	71	5374	19157	1.35561	1	1	100
GOTERM_CC_ALL	GO:0005911~cell-cell junction	5	6.17284	0.0618717	23768, 89958, 57619, 54800, 1739	74	411	20163	3.31476	1	1	100
GOTERM_BP_ALL	GO:0051270~regulation of cellular component movement	9	11.1111	0.0629637	23768, 84978, 9079, 161742, 4233, 9732, 1739, 80031, 9231	71	1171	19157	2.07374	1	1	100
GOTERM_BP_ALL	GO:0008105~asymmetric protein localization	2	2.46914	0.0637962	57619, 9231	71	18	19157	29.9797	1	1	100
GOTERM_MF_ALL	GO:0008047~enzyme activator activity	6	7.40741	0.0639132	9732, 124056, 54757, 9815, 23596, 10144	70	585	18765	2.74945	1	1	100
GOTERM_BP_ALL	GO:0043266~regulation of potassium ion transport	3	3.7037	0.0642717	54800, 1739, 3788	71	113	19157	7.16328	1	1	100
GOTERM_BP_ALL	GO:0060977~coronary vasculature morphogenesis	2	2.46914	0.0672203	161742, 6899	71	19	19157	28.4018	1	1	100
GOTERM_CC_ALL	GO:0043232~intracellular non-membrane-bounded organelle	28	34.5679	0.0674066	285498, 6599, 5784, 7181, 79075, 89958, 54212, 10739, 6304, 79913, 55329, 1739, 91603, 7552, 7112, 9079, 9732, 9231, 23270, 84978, 60468, 3148, 57619, 83541, 6899, 3843, 5988, 57616	74	5711	20163	1.33589	1	1	100
GOTERM_BP_ALL	GO:0098662~inorganic cation transmembrane transport	7	8.64198	0.067429	10723, 9312, 92270, 54800, 79815, 1739, 3788	71	787	19157	2.3999	1	1	100
GOTERM_CC_ALL	GO:0030054~cell junction	8	9.87654	0.0680934	23768, 84978, 89958, 57619, 9815, 54800, 1739, 9231	74	995	20163	2.19074	1	1	100
GOTERM_BP_ALL	GO:0006357~regulation of transcription from RNA polymerase II promoter	16	19.7531	0.0683467	7552, 7562, 9079, 6599, 4233, 7181, 286826, 79230, 200186, 60468, 3148, 6304, 1739, 6899, 54816, 57616	71	2743	19157	1.57385	1	1	100
GOTERM_CC_ALL	GO:0043228~non-membrane-bounded organelle	28	34.5679	0.0684237	285498, 6599, 5784, 7181, 79075, 89958, 54212, 10739, 6304, 79913, 55329, 1739, 91603, 7552, 7112, 9079, 9732, 9231, 23270, 84978, 60468, 3148, 57619, 83541, 6899, 3843, 5988, 57616	74	5719	20163	1.33402	1	1	100
GOTERM_BP_ALL	GO:0006812~cation transport	9	11.1111	0.069715	204962, 10723, 9312, 201780, 92270, 54800, 79815, 1739, 3788	71	1197	19157	2.0287	1	1	100
GOTERM_BP_ALL	GO:0044089~positive regulation of cellular component biogenesis	6	7.40741	0.0697671	23768, 9079, 4233, 55329, 1739, 9231	71	604	19157	2.6803	1	1	100
GOTERM_BP_ALL	GO:0006486~protein glycosylation	4	4.93827	0.0703832	84899, 9331, 51809, 6489	71	261	19157	4.13512	1	1	100
GOTERM_BP_ALL	GO:0043413~macromolecule glycosylation	4	4.93827	0.0703832	84899, 9331, 51809, 6489	71	261	19157	4.13512	1	1	100
GOTERM_BP_ALL	GO:0070166~enamel mineralization	2	2.46914	0.0706321	54757, 6899	71	20	19157	26.9817	1	1	100
GOTERM_BP_ALL	GO:0000188~inactivation of MAPK activity	2	2.46914	0.0706321	161742, 1846	71	20	19157	26.9817	1	1	100
GOTERM_BP_ALL	GO:0048856~anatomical structure development	29	35.8025	0.0731753	23768, 6599, 4233, 5784, 7181, 26051, 1116, 85315, 56133, 89958, 1630, 55329, 54757, 1739, 91603, 154197, 9331, 9079, 161742, 23596, 9231, 220, 3148, 26167, 57619, 140689, 6899, 80031, 1846	71	5972	19157	1.31023	1	1	100
GOTERM_BP_ALL	GO:0051179~localization	31	38.2716	0.0735068	23768, 4233, 5784, 201780, 89958, 1630, 55329, 79815, 1739, 9312, 9079, 161742, 9732, 92270, 23596, 9231, 204962, 10723, 200186, 84978, 60468, 3148, 3621, 51454, 57619, 54800, 140689, 6899, 3843, 3788, 80031	71	6491	19157	1.2886	1	1	100
GOTERM_BP_ALL	GO:0099558~maintenance of synapse structure	2	2.46914	0.0740316	140689, 1739	71	21	19157	25.6968	1	1	100
GOTERM_BP_ALL	GO:1901362~organic cyclic compound biosynthetic process	23	28.3951	0.0745681	7552, 7562, 9079, 6599, 4233, 5784, 23596, 7181, 286826, 79230, 79075, 200186, 60468, 3621, 3148, 10739, 6304, 79913, 1739, 6899, 5988, 54816, 57616	71	4467	19157	1.38925	1	1	100
GOTERM_MF_ALL	GO:0019900~kinase binding	7	8.64198	0.0758747	10723, 84978, 161742, 5784, 9732, 1739, 1846	70	807	18765	2.32528	1	1	100
GOTERM_BP_ALL	GO:0034654~nucleobase-containing compound biosynthetic process	22	27.1605	0.07613	7552, 7562, 9079, 6599, 4233, 5784, 7181, 286826, 79230, 79075, 200186, 60468, 3621, 3148, 10739, 6304, 79913, 1739, 6899, 5988, 54816, 57616	71	4230	19157	1.4033	1	1	100
GOTERM_BP_ALL	GO:0031328~positive regulation of cellular biosynthetic process	13	16.0494	0.077675	7552, 9079, 6599, 4233, 23596, 79075, 200186, 3621, 3148, 10739, 79913, 6899, 5988	71	2102	19157	1.66871	1	1	100
GOTERM_BP_ALL	GO:0030334~regulation of cell migration	8	9.87654	0.0779395	23768, 84978, 9079, 161742, 4233, 9732, 80031, 9231	71	1019	19157	2.11829	1	1	100
GOTERM_BP_ALL	GO:0035295~tube development	6	7.40741	0.0815473	1116, 4233, 57619, 6899, 1739, 9231	71	633	19157	2.55751	1	1	100
GOTERM_BP_ALL	GO:0022607~cellular component assembly	17	20.9877	0.0816351	23768, 9312, 285498, 4233, 130535, 9231, 200186, 220, 26051, 23270, 56133, 3148, 26167, 55329, 140689, 1739, 3788	71	3051	19157	1.5034	1	1	100
GOTERM_CC_ALL	GO:0005887~integral component of plasma membrane	11	13.5802	0.0817347	10723, 23768, 9312, 56133, 1630, 4233, 26167, 124056, 23596, 3788, 80031	74	1686	20163	1.7777	1	1	100
GOTERM_BP_ALL	GO:0070085~glycosylation	4	4.93827	0.0829025	84899, 9331, 51809, 6489	71	280	19157	3.85453	1	1	100
GOTERM_BP_ALL	GO:0006935~chemotaxis	6	7.40741	0.0841109	23768, 3148, 1630, 4233, 9732, 80031	71	639	19157	2.53349	1	1	100
GOTERM_BP_ALL	GO:0045893~positive regulation of transcription, DNA-templated	11	13.5802	0.0845113	200186, 7552, 9079, 3621, 3148, 6599, 4233, 10739, 79913, 6899, 5988	71	1683	19157	1.76351	1	1	100
GOTERM_BP_ALL	GO:1903508~positive regulation of nucleic acid-templated transcription	11	13.5802	0.0845113	200186, 7552, 9079, 3621, 3148, 6599, 4233, 10739, 79913, 6899, 5988	71	1683	19157	1.76351	1	1	100
GOTERM_MF_ALL	GO:0003707~steroid hormone receptor activity	2	2.46914	0.0846661	85315, 7181	70	24	18765	22.3393	1	1	100
GOTERM_MF_ALL	GO:0016757~transferase activity, transferring glycosyl groups	4	4.93827	0.0854776	84899, 9331, 51809, 6489	70	282	18765	3.80243	1	1	100
GOTERM_BP_ALL	GO:0042330~taxis	6	7.40741	0.0858438	23768, 3148, 1630, 4233, 9732, 80031	71	643	19157	2.51773	1	1	100
GOTERM_CC_ALL	GO:0044459~plasma membrane part	17	20.9877	0.0862613	23768, 9312, 161742, 4233, 92270, 124056, 23596, 10723, 56133, 89958, 1630, 54212, 26167, 57619, 1739, 3788, 80031	74	3099	20163	1.49469	1	1	100
GOTERM_BP_ALL	GO:1902680~positive regulation of RNA biosynthetic process	11	13.5802	0.086863	200186, 7552, 9079, 3621, 3148, 6599, 4233, 10739, 79913, 6899, 5988	71	1692	19157	1.75413	1	1	100
GOTERM_MF_ALL	GO:0005096~GTPase activator activity	4	4.93827	0.0868753	9732, 9815, 23596, 10144	70	284	18765	3.77565	1	1	100
GOTERM_BP_ALL	GO:0009891~positive regulation of biosynthetic process	13	16.0494	0.0871968	7552, 9079, 6599, 4233, 23596, 79075, 200186, 3621, 3148, 10739, 79913, 6899, 5988	71	2144	19157	1.63602	1	1	100
GOTERM_MF_ALL	GO:0005488~binding	67	82.716	0.0876096	23768, 7562, 5264, 5784, 6599, 56133, 10739, 5137, 6304, 55329, 9815, 54757, 1739, 91603, 9312, 9079, 51809, 6489, 54482, 9231, 204962, 26167, 54800, 83541, 3843, 5988, 80031, 285498, 4233, 124056, 7181, 286826, 79230, 79075, 201780, 26051, 1116, 85315, 89958, 1630, 54212, 79913, 92912, 54816, 154197, 7552, 7112, 9331, 161742, 11010, 9732, 23596, 220, 10723, 200186, 81786, 84899, 23270, 60468, 84…	70	16945	18765	1.05995	1	1	100
GOTERM_BP_ALL	GO:0044085~cellular component biogenesis	18	22.2222	0.0886833	23768, 9312, 9079, 285498, 4233, 130535, 9231, 200186, 220, 26051, 23270, 56133, 3148, 26167, 55329, 140689, 1739, 3788	71	3327	19157	1.45978	1	1	100
GOTERM_BP_ALL	GO:0071824~protein-DNA complex subunit organization	4	4.93827	0.0891471	23270, 3148, 6599, 79913	71	289	19157	3.73449	1	1	100
GOTERM_BP_ALL	GO:0018130~heterocycle biosynthetic process	22	27.1605	0.0894316	7552, 7562, 9079, 6599, 4233, 5784, 7181, 286826, 79230, 79075, 200186, 60468, 3621, 3148, 10739, 6304, 79913, 1739, 6899, 5988, 54816, 57616	71	4310	19157	1.37726	1	1	100
GOTERM_BP_ALL	GO:0071901~negative regulation of protein serine/threonine kinase activity	3	3.7037	0.090667	161742, 3843, 1846	71	138	19157	5.86558	1	1	100
GOTERM_BP_ALL	GO:0060485~mesenchyme development	4	4.93827	0.0919849	161742, 6899, 80031, 9231	71	293	19157	3.68351	1	1	100
GOTERM_BP_ALL	GO:0098660~inorganic ion transmembrane transport	7	8.64198	0.0922638	10723, 9312, 92270, 54800, 79815, 1739, 3788	71	856	19157	2.20645	1	1	100
GOTERM_BP_ALL	GO:0048522~positive regulation of cellular process	28	34.5679	0.0923637	23768, 6599, 4233, 7181, 79075, 26051, 1116, 89958, 10739, 79913, 55329, 54757, 1739, 7552, 9079, 161742, 6489, 9732, 23596, 9231, 220, 200186, 3148, 3621, 6899, 5988, 57616, 80031	71	5845	19157	1.29254	1	1	100
GOTERM_BP_ALL	GO:0034645~cellular macromolecule biosynthetic process	27	33.3333	0.0937781	7562, 6599, 4233, 5784, 7181, 286826, 79230, 79075, 10739, 6304, 79913, 1739, 91603, 54816, 7552, 9331, 9079, 51809, 6489, 200186, 84899, 60468, 3148, 3621, 6899, 5988, 57616	71	5597	19157	1.3016	1	1	100
GOTERM_BP_ALL	GO:0006275~regulation of DNA replication	3	3.7037	0.0940208	79913, 91603, 79075	71	141	19157	5.74079	1	1	100
GOTERM_BP_ALL	GO:0097186~amelogenesis	2	2.46914	0.0941725	54757, 6899	71	27	19157	19.9864	1	1	100
GOTERM_BP_ALL	GO:0006325~chromatin organization	7	8.64198	0.094236	200186, 23270, 3621, 3148, 6599, 6304, 79913	71	861	19157	2.19363	1	1	100
GOTERM_BP_ALL	GO:0009887~animal organ morphogenesis	8	9.87654	0.0961584	23768, 220, 89958, 6599, 54757, 6899, 1739, 9231	71	1073	19157	2.01168	1	1	100
GOTERM_MF_ALL	GO:0008324~cation transmembrane transporter activity	6	7.40741	0.0976011	204962, 10723, 9312, 201780, 79815, 3788	70	665	18765	2.41869	1	1	100
GOTERM_BP_ALL	GO:0006470~protein dephosphorylation	4	4.93827	0.0977728	26051, 5784, 1739, 1846	71	301	19157	3.58561	1	1	100
GOTERM_MF_ALL	GO:0019787~ubiquitin-like protein transferase activity	5	6.17284	0.0985462	81786, 285498, 10739, 92912, 5988	70	477	18765	2.80997	1	1	100
GOTERM_BP_ALL	GO:0010557~positive regulation of macromolecule biosynthetic process	12	14.8148	0.0988394	200186, 7552, 9079, 3621, 3148, 6599, 4233, 10739, 79913, 6899, 5988, 79075	71	1962	19157	1.65026	1	1	100
GOTERM_BP_ALL	GO:2000145~regulation of cell motility	8	9.87654	0.0990465	23768, 84978, 9079, 161742, 4233, 9732, 80031, 9231	71	1081	19157	1.99679	1	1	100
KEGG_PATHWAY	hsa04360:Axon guidance	3	3.7037	0.099559	1630, 4233, 80031	25	182	8142	5.36835	0.997718	1	100
